# Supplementary material for: Evaluation of 17 microsatellite markers for parentage testing and individual identification of domestic yak (Bos grunniens)
Source: PeerJ. 2018 Nov 12;6:e5946. doi: 10.7717/peerj.5946 (PMC6237114; doi:10.7717/peerj.5946)
Supplement: Supplemental Information 1 [file peerj-06-5946-s001.xlsx]

## Sheet: 基于牦牛STR文献的引物汇总表
Table S1 Primer information for the 71 polymorphic microsatellite loci designed according to the yak genome sequences.
Locus	Location	New primer sequences	Tm (℃)		Primer sequences obtained from literature	Reasons for replacing	repetitive sequence	Amplicon sequence	Amplicon size	Primer location on yak genome (GenBank)	References of cattle	References of yak
BM1824	1		56.6	56	GAGCAAGGTGTTTTTCCAATC		TG13	GAGCAAGGTGTTTTTCCAATCTAACTTTCTGTGTGTGTGTGTGTGTGTGTGTGTGTTAGTTGCTTAGTCATGTCACTTAGCCAAATTTCCAAAAAAGTGTGAGTAGAATGAAAACTTATTTTAATATTCATGTCTCAGTTTACCTTTCACGCACCATTTCAAGGAAGCAGTTGGAGAATG	180	NW_005393143.1	[1-13]	[23-33]
			57.5		CATTCTCCAACTGCTTCCTTG
TGLA57	1	TCTCTATATTCCTTACTACCCATCC	55.8	55	GCTTCCAAAACTTTACAATATGTAT	short product	GT11	TCTCTATATTCCTTACTACCCATCCTAACAGTATGAATGTACACATTTTGACATAGTGTGTTAACAAAGATATATGGGAAAAACCGTGGAAGTAAGAATAAATCAAAAGTTTATTCATTCACTGGCCTCAGATTTCTGGTCTGTTTAGTGCTTTTTAATCCTCAGCTTGCTGGAGCGTGTGTGTGTGTGTGTGTGTGTAAATACATATTGTAAAGTTTTGGAAGCAGTTTCCAAGAGGTGGTTTGAGAAGTGAGC	255	NW_005393376.1		[24, 26, 27, 29, 30, 32, 34]
		GCTCACTTCTCAAACCACCTC	56.3		GCTTTTTAATCCTCAGCTTGCTG
BM2113	2		56.5	55	GCTGCCTTCTACCAAATACCC		TG16	CTTCCTGAGAGAAGCAACACCTGTCACATTTTTAACTCAAGACTATGAGCTCACTCTGTGTGTGTGTGTGTGTGTGTGTGTGTGTGTGGTTGAGGTGGGGCCGGAGCAGGGGGTATTTGGTAGAAGGCAGC	131	NW_005393708.1	[2, 4-9, 11-14]	[23-30, 32]
			58.4		CTTCCTGAGAGAAGCAACACC
IDVGA2	2	GAGAAAAGCCAAGAGCCAGAC	58.4	57	GTAGACAAGGAAGCCGCTGAGG	unsuitable Tm	CA12	GAGAAAAGCCAAGAGCCAGACCCCTGGGAGGGGAGCCCTGGCTGGCTGCACATAGCTTCTCGCACTCTCTCACACACACACACACACACACACACGCACGCACACACAGGCCCCTCAGCGGCTTCCTTGTCTAC	134	NW_005394978.1		[31, 33]
		GTAGACAAGGAAGCCGCTGAG	59.3		GAGAAAAGCCAAGAGCCAGACC
ILSTS030	2	CTGCAGTTCTGCATATGTGGAT	57.8	56	CTGCAGTTCTGCATATGTGG	unsuitable Tm	GT10	CTGCAGTTCTGCATATGTGGATTCAAACAATCATGGACTCCGTGTGTGTGTGTGTGTGTGTATGTGTTAGTCATACTGTACAATGTATGTATTGGAAACAATATCTGAGTAGAAGTGGACACACACAGTCCAAACCCCTGTTGTCTAAG	149	NW_005393735.1	[15]	[25]
		CTTAGACAACAGGGGTTTGGAC	58.1		CTTAGACAACAGGGGTTTGG
INRA023	3	ATTTCCCTTCTGACTGGTACTTC	56.4	55	GAGTAGAGCTACAAGATAAACTTC	unsuitable Tm	TG12	ATTTCCCTTCTGACTGGTACTTCCTGTATGTGTGTGTGTGTGTGTGTGTGTGTAAATTCATTTACCATCAAGTCTTTCTGGTCTCATTGGCATTTTCTTTCTGGAAGTTTATCTTTGTAGCTCTACTCTGACCCATCGTATGTTGGTGTTTACTACTCATTTGCAAGTTTAGGGATTAGAGGAGGGACAC	190	NW_005393277.1	[4-7, 9, 10, 12, 13]	[25, 28]
		GTGTCCCTCCTCTAATCCCTAA	57		TAACTACAGGGTGTTAGATGAACTC
MGTG4B	4	CCAACGCATAGACTGAAGGG	58.1	56	GAGCAGCTTCTTTCTTTCTCATCTT	unsuitable Tm	AC6	CCAACGCATAGACTGAAGGGGCAAGTCAGCTTCAGGACAAAATCCTGTTCCCCTTTCCAACAAGACTTACTCACCTCTTAAGCTGCTTTACGTGAATCGTATGACGTTGCTGCTAAAAGCCCACTTAGATGTGATTTGTGATGCTCTTGGAAGCTTATTGTATAAAGTACACACACACACGTCACTTCCTCCTAAGAAACAAGGATGTTGAGACTGGAGAGCAGAAG	227	NW_005394289.1		[27]
		CTTCTGCTCTCCAGTCTCAACA	57.1		GCTCTTGGAAGCTTATTGTATAAAG
ILSTS006	7	CTTCACTCTGTATGGCAATCTCTA	56.3	55	TGTCTGTATTTCTGCTGTGG	unsuitable Tm	GT10	CTTCACTCTGTATGGCAATCTCTAGGTCCACCCATGTCTCTGCAAATAGCACAATTCCATTCCTTTTAATGGCTGAGTAATATTCCAGTGTGTGTGTGTGTGTGTGTGCACGCCATATCTTCTTTATCCATTCCTCTGTTAATGGAC	147	NW_005393523.1	[3, 7, 10, 13]	[25, 28]
		ACACGGAAGCAATCTAAACG	55.6		ACACGGAAGCGATCTAAACG
ETH225	9		57.8	56	GATCACCTTGCCACTATTTCCT		CA16	GATCACCTTGCCACTATTTCCTCCAACATATGTGTGTGCGTGCACACACACACACACACACACACACACACACATGATAGCCACTCCTTTCTCTAATGCCACAGAATTACACAGTCAACTTCTCTAGTAGCAGCTGGCTGTCATGT	146	NW_005394509.1	[1, 2, 4-7, 9-13, 16, 17]	[23, 26-31, 33]
			57.4		ACATGACAGCCAGCTGCTACT
ILSTS013	9	ACACAAAATCAGATCAGTGGTAGT	55.2	55	CTTGATCCTTATAGAACTGG	unsuitable Tm	TG16	ACACAAAATCAGATCAGTGGTAGTATGTGTGTGTATGTGTGTGTGTGTGTGTGTGTGTGTGTGTGTGTATACATACAGACACTGTAAAACAAAGAATGCTTGCACATCAACCAGTTCTATAAGGATCAAG	130	NW_005394380.1		[24, 26, 27, 29, 30, 32, 34, 35]
		CTTGATCCTTATAGAACTGGTTGA	55.6		ACACAAAATCAGATCAGTGG
MM12	9	ATCGACTCTGGGGATGATGT	56.1	55	CAAGACAGGTGTTTCAATCT	unsuitable Tm	GT16	ATCGACTCTGGGGATGATGTATGTGAGTGTGAGTGTGTGTGAGTGTGTGTGTGTGTGTGTGTGTGTGTGTGTGTATTGCATGTGTGATTTATTGCATGTGTGATTATGTTGTGTAAGATTGAAACACCTGTCTTG	135	NW_005393050.1	[13, 16]	[28]
		CAAGACAGGTGTTTCAATCTTACA	56.8		ATCGACTCTGGGGATGATGT
CSRM60	10	GACCAGATCGTGAAAGGCATAG	59	57	AAGATGTGATCCAAGAGAGAGGCA	short product	TG16	GACCAGATCGTGAAAGGCATAGTGGCTGTATGTGTGTGTGTGTGTGTGTGTGTGTGTGTGTGTTCTTTCTCTCTGCCTCTCTCTTGGATCACATCTTCTGGGGAAAGTCAGTTGCCACATCTTGAGGACACTCAAGCAGTTCTGTGACGAGGTCCATCTG	160	NW_005393960.1	[13, 15]	[28]
		CAGATGGACCTCGTCACAGAA	58		AGGACCAGATCGTGAAAGGCATAG
ILSTS005	10	CCTATAAAGATGAAAGATGTTGGAG	57	56	GGAAGCAATGAAATCTATAGCC	low matching degree with yak	TG17	CCTATAAAGATGAAAGATGTTGGAGTTATCAAGAAAGAATATGTATGTGTGTGTGTGTGTGTGTGTGTGTGTGTGTGTGTAAACTAGAATGAAAAGTCTAACATGCATTTGATACAAGCCCCAGAAGGATATATTAGGAAGAGTGAGAAAGAAGTAATATTCAAGAAATAAAATCTTGTACATGTCCAAAATAAATGAGAGACACA	206	NW_005393250.1	[2, 8, 13, 15]	[25, 28]
		TGTGTCTCTCATTTATTTTGGACAT	57.9		TGTTCTGTGAGTTTGTAAGC
ILSTS028	11	AGAAGAGTGTACCTCCTCCCAC	56.6	56	TCCAGATTTTGTACCAGACC	unsuitable Tm	GT15	AGAAGAGTGTACCTCCTCCCACTTCAAGACTGAGTGCGTGACTTTTTCCTTTCTCCAGATCAAAGTATTTTGGACAGAAAATTAAAAATTAGTTCATACCCTTGCATGCTGCATGCTAAGTCACTTCGGTCATGTCATACCTTTGAGCTCAGAGTATCTGAATTCATCACTCCTGAGTTAGGTAAGGGTGGTATTTATAGATTTCACTCAGTAGTGTGTGTGTGTGTGTGTGTGTGTGTGTGTGAATGAATGAATGGTCTGGTACAAAATCTGGA	275	NW_005394642.1		[26, 27, 30]
		TCCAGATTTTGTACCAGACCAT	56.4		GTCATGTCATACCTTTGAGC
INRA037	11	GCTACAATCCAGACTGAGCACG	60	58	GATCCTGCTTATATTTAACCAC	unsuitable Tm	CA17	GCTACAATCCAGACTGAGCACGTGCATGCATGCATGCGCGCGCACACACACACACACACACACACACACACACACATGGTGGTTAAATATAAGCAGGATCTGAGAACCTGTTTTCCTACCTATCCTAGGCTGTGCCATTCACCTGCTGGGTAGCTTCTGGAAGTTCCTTCAATTTTATTAACTGTAACATAGGGCCACTAGGGTATACATGAGAATTCACTGTGAATGTATCCAAACCTTTGCCAGTGAGGCCTTGTATGACCTGTCAGCTGATTGCTGCTGTTGTTGTTCAGTCGCTAAGCCGTGTC	308	NW_005393960.1	[4, 6, 10, 11, 13]	[28]
		GACACGGCTTAGCGACTGAA	58.8		AAAATTCCATGGAGAGAGAAAC
INRA005	12	CTTCAGGCATACCCTACACCA	57.7	56	CCTTTCAAAAACACGGAAATTCGGGGG	unsuitable Tm	CA10	CTTCAGGCATACCCTACACCACATGCTCACACACACACACACACACACTAACAATCTTATTCCTCATTAATGATCTCACCTATTTATCACTTTCCCAGTTTTCAGTTGGCTAATATTTATACTTCATGCAGATTGCAATTTGGAAGATAAAATTCAAAAACTAAGGAACTCCTCCACAGATTCCCC	186	NW_005394865.1	[13]	[23-25, 28, 32, 34]
		GGGGAATCTGTGGAGGAGTT	57.6		CTTCAGGCATACCCTACACCACATG
ILSTS008	14		56.7	56	GAATCATGGATTTTCTGGGG		AC13	GAATCATGGATTTTCTGGGGTCAAATGAAGCACCTGCTGCATACTACCTTTTAATGTTGCATATGTGTGCACATGCATACACACACACACACACACACACACACAAATTATTGGTGGGAAACACTGACACTGATTCAATGACACAACAGGATTATACTCAACTCGCCAACCTCACTCACTGCTA	184	NW_005393925.1	[15]	[24, 26, 27, 29, 30, 32]
			55.8		TAGCAGTGAGTGAGGTTGGC
HEL1	15	CAATGGAGAGAGTAACACTAAAATG	55.5	55	CAACAGCTATTTAACAAGGA	low matching degree with yak	TG13	CAATGGAGAGAGTAACACTAAAATGTCTCTGGAAGGTTTTAGGACTTTAAATCTGCTACAGTTCAGAAATAATTTCTGGTCTGGGGCTAGATGTGTGTGTGTGTGTGTGTGTGTGTGATGGTTTAAAGATTTTACCTGAAATTGACATTTACCTGAAAAGCAAACTCTTGGGTTAAGAAATCATGGTCCTTTGAAGATTTCCCTTCCCCTATCTTCTTTCCCTCTTTAACGATCTTGCTTCTACATTGCTACTTTCAGCATTTTAAATAATTGCCCAGGTATCAGGAAGGAAC	293	NW_005393084.1	[13, 18]	[23, 28]
		GTTCCTTCCTGATACCTGGG	55.9		AGGCTACAGTCCATGGGATT
SPS115	15	AAAGTGACACAACAGCTTCACC	56.9	55	AAAGTGACACAACAGCTTCTCCAG	unsuitable Tm	CA21	AAAGTGACACAACAGCTTCACCAGAGCATCTCCAATATCTCACACACACACACACACACACACACACACACACACACACACATCTCATTCCTCTAGTGTCTTTTGCCTTTAAAGAAAAAAAAACTAAGCAGATCAACATGGGATCTCCTTTTTGTAGATTTATAGAAAGGGTTCCTTTGTTGCGCACTCACTTGTAAGAAAATGAGACAAAAACGTGAAACCCACAGCCAAACTAGGACACTCGGT	246	NW_005394993.1	[2-5, 7, 9, 11-13]	[24-30, 32, 35]
		ACCGAGTGTCCTAGTTTGGC	56.6		AACGAGTGTCCTAGTTTGGCTGTG
INRA035	16	ATCCTTTGCAGCCTCCAC	55.2	55	ATCCTTTGCAGCCTCCACATTG	unsuitable Tm	TG11	ATCCTTTGCAGCCTCCACATTGTCTTCTCAGGCTGATTTCTGATGCATAATGAATGTGTGTGTGTGTGTGTGTGTGAGATTCCCCAGATAGTGTCATAAAGCACAA	106	NW_005394326.1	[4, 13]	[28]
		TTGTGCTTTATGACACTATCTGG	55.2		TTGTGCTTTATGACACTATCCG
CSSM033	17	CTGGGAATGAAGCTAACAAGG	56.9	56	CACTGTGAATGCATGTGTGTGAGC	unsuitable Tm	TG11	CTGGGAATGAAGCTAACAAGGAAGAAAGCAGAGGCCAGAGGTGGAGACTCAGACGCTGTCCCCTGAGGCCCAGATCTAGCCATGCTGGGATCTCTGTGGTTAGCTGAACAATAAACCGCCCCCACTGTGAATGCATGTGTGTGAGCATGCATATGTGTGTGTGTGTGTGTGTGTGCACATACCCGCTAAAGGCCCTGAGAACTGTTTCCTGTCAGTTACTTGCAACTGACAGATTTCTAACATAGAAATAAGTCATCTGCACTCTTATCATGGGTGATAAACACCGTGGCCCATCCGCCACTGATGGTTGAGAACC	316	NW_005394918.1	[15]	[31, 33]
		GGTTCTCAACCATCAGTGGC	57.4		CCCATGATAAGAGTGCAGATGACT
INRA063	18	AAACCACAGAAATGCTTGGAAG	58.9	56	ATTTGCACAAGCTAAATCTAACC	unsuitable Tm	TG11	AAACCACAGAAATGCTTGGAAGAAAGTTTGGAAAGTACTATAAAAAGTTAGGAAGAACTCAGGGATAGGATTATTTTGTATATATGTGTGTGTGTGTGTGTGTGTGTTTCACTTTCTTGTACATTTATGTCGTTACTTTGTGGGGAACTTTGTTAGATTTAGCTTGTGCAAAT	173	NW_005394117.1	[2, 8, 10, 13]	[25, 28]
		ATTTGCACAAGCTAAATCTAACAA	56.7		AAACCACAGAAATGCTTGGAAG
TGLA227	18	CAAAGGAGCATAACTTTACAGCA	57.4	57	CGAATTCCAAATCTGTTAATTTGCT	short product	AC13	CAAAGGAGCATAACTTTACAGCAAGTGAACCCCCAAAAATGCATATCTATAAATAACTAGACAAAGAATTCAAAATAAATACTTGAAGGAAACTCAGTCAGCTCCAAGAGAACACAGACAGAAACTCAATGAAAGCAGGAAACACACACACACACACACACACACACAAGCAAATTAACAGATTTGGAATTCCTGGGCTGTCCAATGGTTAGGGCT	216	NW_005394808.1	[4-7, 9, 12, 13]	[23, 24, 28, 29, 31-34]
		AGCCCTAACCATTGGACAGC	59.1		ACAGACAGAAACTCAATGAAAGCA
TGLA126	20	ATGAGAGAGGCTTCTGGGATG	58.2	56	CTAATTTAGAATGAGAGAGGCTTCT	low score	TG12	ATGAGAGAGGCTTCTGGGATGTGTGTGTGTGTGTGTGTGTGTGTATGTGTGTGAGGGGGGAGATGGGTGTGGGTGTGGTGGGGAATATTCAGAGAATAGAGGACCAAGGTCCTTTAATTCCTTTACAGTACTCCAAAAACCAGTGGCTAGAGATCAGAGGCTGGGACTGATAGTCCCGAATAAAAGCGGCCTGGGGACTTCCCTCGTGGTCCAATGGTGAAG	222	NW_005393867.1	[4, 5, 7, 9-13]	[23, 24, 26-30, 32]
		CTTCACCATTGGACCACGAG	58.3		TTGGTCTCTATTCTCTGAATATTCC
HEL5	21	GCAGGATCACTTGTTAGGGAT	55.9	55	GCAGGATCACTTGTTAGGGA	unsuitable Tm	TG11	GCAGGATCACTTGTTAGGGATTGTGTGTGTGTGTGTGTGTGTGTAGGGCATGCCTGTTAAAGCTCAGATTATGAGACTTCACACTAGATTTACTGAATTTTAATGTCTGCTGAGGAATGTTTATGTACACTAATGTTTGAAAACCATTACCTTAGGATAATATCCAGATACATGTTGTGCTTGCGCCTAGTCTCTGTCATGTCCGACTCTTTGC	214	NW_005393298.1	[1, 2, 7, 13, 16, 18]	[24, 25, 28, 32]
		GCAAAGAGTCGGACATGACA	56.3		AGACGTTAGTGTACATTAAC
HAUT24	22	CTCTGCCTTTGTCCCTGTCT	56.6	56	CTCTCTGCCTTTGTCCCTGT	unsuitable Tm	AC14	CTCTGCCTTTGTCCCTGTCTCTGTCCCCGCCCCCCTCTCTCTACATACACACACACACACACACACACACACACAGACATAAGCTACCAATATTTTTCTCCTAAAGTGTATTTAGGAAAATAGAAGGAAATTAATCAACACATTCGCCTCACTCTTACTATTCTTACAGACATGCTATGTTATGACTATAAGATGAGAATTTGTGGGTAGGGGGTTTGG	219	NW_005392951.1	[1, 3, 7, 13]	[28]
		CCAAACCCCCTACCCACA	58.3		AATACACTTTAGGAGAAAAATA
BM1818	23	AGTGCTTTCAAGGTCCATGC	57.5	55	AGCTGGGAATATAACCAAAGG	unsuitable Tm	AC7	AGTGCTTTCAAGGTCCATGCATGTTATCACAAATGGAAGGATTTCCTCATTTTTATGACTAAATAATATTCCATCATACACACACACACACATACACATACAATTTCTCCATTCATCCCTTGATGAATGGAGATAACTTAGGTGCGGTTTCCATGGCTTGCTTGGCTAGTATAAATAATGCTGCTATGAACATAGGGGTGCAGGTATCTTTTTGAGTGCGTGTTTTAGTTTCCTTTG	237	NW_005393959.1	[1, 9, 10, 13]	[25, 28]
		CAAAGGAAACTAAAACACGCA	56.2		AGTGCTTTCAAGGTCCATGC
INRA124	Y		57.5	56	CCTGAAGCAGAACATTCCTTG					not found from yak genome	[19, 20]	[36]
			57		ATAAAGTGTGGCAGAGCTGCT
CSSM019	1	TTTTAAGCCACCCAATTATTTG	57.2	56	TTGTCAGCAACTTCTTGTATCTTT	unsuitable Tm	AC16	TTTTAAGCCACCCAATTATTTGTGATACTTTGTTATGGCAGCCCTGAGAAACTAACACAGGGTCTGAGATACACACACACACACACACACACACACACACACAGAGTGATTAATTATCATAAAGATACAAGAAGTTGCTGACAA	144	NW_005393143.1	[15]
		TTGTCAGCAACTTCTTGTATCTTTA	56.6		TGTTTTAAGCCACCCAATTATTTG
CSSM032	1	TAATATTGCTATCTGGAAATCCTGA	57.8	55	TTATTTTCAGTGTTTCTAGAAAAC	unsuitable Tm	AC20	TAATATTGCTATCTGGAAATCCTGATCAGAAAGCCTGTGGTGATTTCAGCAATCAATCAGTCAGGGAGAAAGAGAGAGTGTCTTCTGGAAGACAGATACACACACACACACACACACACACACACACACACACACACATTTAAAAGGTCCCCAGGTAATTTTGATTGATGTGTCAGATTTTAAAGTCATTCTC	193	NW_005393110.1	[15]
		GAGAATGACTTTAAAATCTGACACA	55.6		TATAATATTGCTATCTGGAAATCC
CSSM045	2	TCTTTGTCAAGTCCTTTCTAATGTT	56.9	56	TAGAGGCACAAGCAAACCTAACAC	short product	GT8	TCTTTGTCAAGTCCTTTCTAATGTTGCTAATAGAGTGTGGTTGTGAAAATGATGGAAATTGTTGGAATTCTTTAATAAGAGTATAATGCTTGGAAAGATGCAGTAGAACTCATCCAAGTGTGTGTGTGTGTGTGACATGCTGGGTTGGGTCTGAAAGCAGAGGGTGTTAGGTTTGCTTGTG	181	NW_005396074.1	[15]
		CACAAGCAAACCTAACACCC	57.1		TTGGAAAGATGCAGTAGAACTCAT
ETH121	2		55.9	55	CCAACTCCTTACAGGAAATGTC		TG10	CCAACTCCTTACAGGAAATGTCTACATACACACACAAGCACACGCATACATGGATGCATACATATGTGTGTGTGTGTGTGTGTGTCTATCTACATACCTAAATAGTTCCTATTGAATCTGTTTCCCTGGAAGACCCTGATGGGTATCCCCACCCACCTCCACTTACCAGCCAGCTCTAAAT	181	NW_005393735.1	[15, 17]
			56.3		ATTTAGAGCTGGCTGGTAAGTG
CSSM022	5	CTCTCTAATGGAGTTGGTTTTTG	55.9	55	TCTCTCTAATGGAGTTGGTTTTTG	low score	AC9	CTCTCTAATGGAGTTGGTTTTTGTTAACAACCTGGGCCCTGTGGATCCCCAAAACTTTTACTTTCAGGATTTATACCTAAACCTAAAACACACACACACACACACAAAAGTGTCATCTGGAGTGTTCCAAATCCTCCCAGAATCTTGGTTGTTTTCTAAAAAGATGAGGATTGAAGAGAA	180	NW_005395052.1	[15]
		TTCTCTTCAATCCTCATCTTTTTA	55.5		ATATCCCACTGAGGATAAGAATTC
CSSM029	7	CTCCATTATGCACATGCCG	57.8	56	CGTGAGAACCGAAAGTCACACATTC	unsuitable Tm	AC18	CTCCATTATGCACATGCCGTGCTTTTGTGCGTGTGTCTGTACACACACACACACACACACACACACACACACACACTGCATTTTACTTACCCAGTCATCCCCTGATGGACACTGGGGTTGTCTCTCCCTTTGGCTGCTGTGAATGTGTGTGCACGAGTTTGCGTGTGAATGTGTGCTTTCGGTTCTCACG	190	NW_005396230.1	[15]
		CGTGAGAACCGAAAGCACA	57.5		GCTCCATTATGCACATGCCATGCT
IDVGA90	7	TGACAGTCCCCAGGCACTAA	58.5	56	TGACAGTCCCCAGGCACTAA	low matching degree with yak	GT13	TGACAGTCCCCAGGCACTAAAACAGCGTGTGTGTGTGTGTGTGTGTGTGTGTTTTAGGTCAAAGCTTATTTATTTATTTATGACTGCACTGGGTCTTTGTTGTGCAGTGCACACAGGCTTTCTCCAGTTGCGGCGAGTGGGAGTTCTCTCTAGTTGCTATGTGGTGTACGGGT	173	NW_005392958.1	[21]
		ACCCGTACACCACATAGCAAC	57.4		GCCCGTACACCACATAGCA
CSSM047	8	CTCATTTGGAGGGTCCGAG	57.5	56	TCTCTGTCTCTATCACTATATGGC	unsuitable Tm	TG8	CTCATTTGGAGGGTCCGAGGGAGAATCTGAGAATATGTCCCATGCCTCCCAGTAGCTTCTGATGGTTGCGAGCAATCTTTGGTTTTCCTTAGCTCATAAAGGCATCCAGCCGGTCTCTGTCTCTATCACTATATGGCTGTGTGTGTGTGTGTGTATGTGTGTGTCCATCCCTTCCTTCCTTTTAAAAAATTTAATTTTATTTTAAAGTATAGCCGATTAACAATGTCATGATGATAGTTTCAGGTGCCCA	250	NW_005394610.1	[15]
		TGGGCACCTGAAACTATCATC	57.4		CTGGGCACCTGAAACTATCATCAT
BRN	10	CACAGGCTTCTCTGACTTGAGG	59.1	56	CCTCCACACAGGCTTCTCTGACTT	unsuitable Tm	AC15	CACAGGCTTCTCTGACTTGAGGGCAATAACTCAAGTTAGGTTTCTTATTCAACACACACACACACACACACACACACACACGTATAACCACATGATTCCCTGACCTGAGGGCAATAACTCAAGCAAGTTAGGGCTCCTATCCAACCCACATGT	153	NW_005394235.1	[15]
		ACATGTGGGTTGGATAGGAGC	58.8		CCTAACTTGCTTGAGTTATTGCCC
CSSM038	11	AGTCTCTTGGCTTGAATTACTCTC	56.3	55	TTCATATAAGCAGTTTATAAACGC	unsuitable Tm	TG10	AGTCTCTTGGCTTGAATTACTCTCATCTAAGCCAGCACAAGTAACCTGTAGATTTAGATGGCAAAATTCACCTGTGTTTGTGTGTGTGTGTGTGTGTGCGTTTATAAACTGCTTATATGAAACAGCTTTCATTCGTTCAAGATGCCTAGGCAAAAAGACACATAGGCCAAAATGTTATAT	180	NW_005393162.1	[15]
		ATATAACATTTTGGCCTATGTGTC	55.6		ATAGGATCTGGTAACTTACAGATG
ILSTS033	12	TAGAGTGGCTCAGTGCCAGC	58.6	56	TATTAGAGTGGCTCAGTGCC	unsuitable Tm	AC11	TAGAGTGGCTCAGTGCCAGCAGGCTTTTTTCTCAATAGGATTGGGGAAAACTGATGTAGACAATAGCATGTGCTCTACACACACACACACACACACACATATATATTTCTGAAATGACCTTCTAAAACTGTCTGCAT	137	NW_005394353.1	[15]
		ATGCAGACAGTTTTAGAAGGTCATT	58.9		ATGCAGACAGTTTTAGAGGG
BM720	13	GAAATCAACAAGTTCCAATCCTG	58.3	56	ACATCTCATTCTTGTGTCATGG	unsuitable Tm	AC14	GAAATCAACAAGTTCCAATCCTGGACTCAGAGCATCTAATCAGCCTTTTATTCCTCAGCTCAAACTTTTCAGCCAGAATTGATACACACACACACACACACACACACACACTCTTAACATTAGCCACATAAAAGATTTCTCATCCATGACACAAGAATGAGAT	163	NW_005393080.1	[14]
		ATCTCATTCTTGTGTCATGGATGA	58.7		GAAATTCAGTTTAGGGTTCCCC
BM2943	14	ATGTTAACGATCCCACCCTCA	59.2	56	CCAATTGTCTTCCTAGCTCTTC	short product	AC10	ATGTTAACGATCCCACCCTCAGCACTTGACTGGTGGGGCCAGGGGGGCATTTTGATCATACAGAGGACTCTGGAATTCAAAGCCAATTGTCTTCCTAGCTCTTCTTTCCAGAACACACACACACACACACACAACTTCAAAGGGATTTTGGCAGAACTAACAGAAGGGCTGTGTAACTACAGAGAGATAGGAGCCAGCCCTTAAATATGCTTTATAAAGCTACTTGAATCAGAAGAAAATTCTTGACCATGCCA	254	NW_005394267.1	[14]
		TGGCATGGTCAAGAATTTTCT	57.4		CTGTTAGTTCTGCCAAAATCCC
BMS2533	15				TGAAGTAAGTAAGCACACAAGCA		GT10	TGAAGTAAGTAAGCACACAAGCATATACGTGTGTGTGTGTGTGTGTGTAAATAATGGCGTATTATTCAGTCATTAAAAAGAATGAAATACTGCCATTTGCAGCAACACGGATGGACCTAAAGATGATCAA	130	NW_005393155.1	[7]
					TTGATCATCTTTAGGTCCATCC
POTCHA	15	ATGCCAACTTTTCCCATCACT	58.7	56	GTAAACACAGTTCCCTGGAGAG	low matching degree with yak	CA18	ATGCCAACTTTTCCCATCACTGCACGATTACTAACAACGTTGACAATTTACTTGTACATACACACATATGCGCGCGCACAGCACACACACACACACACACACACACACACACACACATTCTCTCCAGGGAACTGTGTTTAC	141	NW_005393687.1	[7]
		GTAAACACAGTTCCCTGGAGAGA	57.8		ATGCCAACTTTTCCCATCAC
BM1862	17	AAGCAAAAAGGCTGATGGC	57.9	56	AAGCAAAAAGGCTGATGGC	low matching degree with yak	GT15	AAGCAAAAAGGCTGATGGCAAGTATGAGGGTGCCTTTATTATGACTCAAAATTCCTTTGCTTTTTTCTCCTTTTGTTTTATTTTGGAGTGTGTGTGTGTGTGTGTGTGTGTGTGTGTACACGCATTTTACTCCTAACAAAAGTGCTCTCATTTGAAGGTCTGGTTTTATCTTAATCATAGTCTCCACTTGCC	192	NW_005393682.1	[14]
		GGCAAGTGGAGACTATGATTAAGA	57.7		TTGCAGATACTGGCAAGTGG
BMC1013	19	TTTGAAACTGATGAAAGGGATT	56.1	55	AAAAATGATGCCAACCAAATT	unsuitable Tm	CA9	TTTGAAACTGATGAAAGGGATTAAATGACAGATTCAGACATCTGAAAACACCAAAATGAGATAAGCAGTCTCCTTCCTTCTGTCTGTCTCTCTCCCTCACTCACACACACACACACACACCCCAGTATGGCAAGCTTCAGTTAAAAGTCAAAAACAAAAAGAAGTTTTAAAAATCCAGAGAAATAAGGAACACTACCTA	199	NW_005394090.1	[15]
		TAGGTAGTGTTCCTTATTTCTCTGG	56.7		TAGGTAGTGTTCCTTATTTCTCTGG
CSSME070	19	AAGACATTGGGTCAAACGGT	56.7	56	TTCTAACAGCTGTCACTCAGGC	low matching degree with yak	AC12	AAGACATTGGGTCAAACGGTGTTTATTGAATGTAAAGTAATCCCAGCCCCATGGGGAAGAAAATTCCAGGAAGAACAGAATAATACAGATTAAATACCCACCTGAGCATTCACACTTTCACATACTAACACACACACACACACACACACACCCCACATACATATCCTAGATCGAACAGTGACACACACTGTGCCTGAGTGACAGCTGTTAGAAGGTGGGGCTCCAGGATGGGTTCTAGTAGCAGCAGCCTCGTCC	255	NW_005395164.1	[15]
		GGACGAGGCTGCTGCTACTA	58.1		ATACAGATTAAATACCCACCTG
RM099	19				CCAAAGAGTCTAACACAACTGAG		CA6	AACGCAGGAGACGAAAGAGACATGGGTTCAATCCCTGGGTCGGGAAGATCTCCTGGAGGAGGAAATGGCAACCCAATCCACTATTCTTGCCTGGAAAATTCCATAGACAGAGGAGCCTGGCAGGCTATAGTCCATGTGGTCTCAAAGAGTCTAACACAACTGAGCATAGCACAGCACACACACACACCCATATCCACAAAATAACTTGATGGGATTTTGGTTCGGATTGCTTTG	234	NW_005395565.1	[15]
					ATCCGAACCAAAATCCCATCAAG
CSSM041	22	AATTTCAAAGAACCTGTTACACAGC	59.3	56	AATTTCAAAGAACCGTTACACAGC	unsuitable Tm	TG13	AATTTCAAAGAACCTGTTACACAGCTTGTGTGTGTGTGTGTGTGTGTGTGTGTATGCTAATGTCAGAATAAAGCCAAACAGAGAGTTAAAAGATAAAAATAAACAAAAGGACTTGTTTTAGTCCCTGCAAGTCCCCT	137	NW_005393231.1	[15]
		AGGGGACTTGCAGGGACTAA	58.7		AAGGGACTTGCAGGGACTAAAACA
HMH1R	22	TTCAACTCACTGTAACACATTTTCT	55.9	55	GGCTTCAACTCACTGTAACACATT	unsuitable Tm	AC12	TTCAACTCACTGTAACACATTTTCTCCAAAAGGCAAAAATTTGTTCTATTCAGTATACACACACACACACACACACACACATTCATAATGCCTGACAGTGGTGGCAGTTCACAGGAGTATATTGAGAGGAAGAACAGCTGACATAGAATGTGGCCACAGAGGTGATACTTGAAGAA	176	NW_005393726.1	[15]
		TTCTTCAAGTATCACCTCTGTGG	56.4		TTCTTCAAGTATCACCTCTGTGGCC
HAUT27	26	AACTGCTGACATCTCCATCTTATA	55.7	55	TTTTATGTTCATTTTTTGACTGG	unsuitable Tm	TG10	AACTGCTGACATCTCCATCTTATAGTGTTTCTTTACATATGTGATTATTTGTGTGTGTGTGTGTGTGTGTAGCATGCTGCTCAAGCAGCTCAATATCAACAAGGAAACAATCCAATCAAAAAATGAACATAAAA	134	NW_005393609.1	[6, 11, 13]
		TTTTATGTTCATTTTTTGATTGGA	57		AACTGCTGAAATCTCCATCTTA
CSSM036	27	GATAACTCAACCACACGTCT	58	56	GGATAACTCAACCACACGTCTCTG	unsuitable Tm	TG13	GATGACTCAACCGCACGTCTCTGTCTTTGGACGATCTTTGGAAGCCCCTACACCTCCCATGGCATACTCAATTTTTCCCCTCATAGTCATTTGGCTGTTGTTGGATTTGTGTGTGTGTGTGTGTGTGTGTGTGAAGCAACACGATTGGCAACCAGTACTTCTT	163	NW_005395165.1	[15]
		AAGAAGTACTGGTTGCCAATCG	58.9		AAGAAGTACTGGTTGCCAATCGTG
CSSM013	29	GGTAGATGTTCCTATTTGCTAACA	55.8	55	ATAAGAGATTACCCTTCCTGACTG	unsuitable Tm	TG8	GGTAGATGTTCCTATTTGCTAACAGTTTTTAATATCTTCCAGATATTCTGCAATTGTGTGTGTGTGTGTGTATAGTATAAATTTAAACCAGGAAAAATAGAATGCCTCACCCCAAAGTAATATAGTGATGAGAGCAGTCAGGAAGTGTAATCTCTTA	157	NW_005395663.1	[15]
		TAAGAGATTACACTTCCTGACTGC	55.6		AGGTAAATGTTCCTATTTGCTAAC
IDVGA71	29	CCTCAGAGAAGCCAGGTTATG	56.7	55	GCTAGGCATCTGGCAAATAG	unsuitable Tm	AC11	CCTCAGAGAAGCCAGGTTATGTGGGACTCCCTGTGGAGGTAACAGTGAAACTCAGGTTCTGGTCTTGTAACCACCGAGACCTGTTTTACACACACACACACACACACACGCACACTCACCCAAGGAGGACGCTCACCCTGGAGTAGGTGGGTCAACC	157	NW_005392841.1	[21]
		GGTTGACCCACCTACTCCAG	56.5		CCTCAGAGAAGCCTGGTCAT
Bogr205	1	ATCCCCTCATCTCTCCGAAC	57.7	56	ATCCCCTCATCTCTCCGAACAG	unsuitable Tm	GT14	ATCCCCTCATCTCTCCGAACAGAACAGGGCAGATGTTAATTCAGGGCCTTGATGTCATCTGAGGGTCTCTGGAGTGAAGTGTACATCTGATACCAGGATTACTAAAGCTGATAATGCTATTGACCCTTAGAATGGAGTCTCTACACCAATTCATCTACTCTGTCAGTGGACAGAGTGTGTGTGTGTGTGTGTGTGTGTGTGTACGCTCAGTCACATCTCTTTGC	224	NW_005395789.1		[37]
		GCAAAGAGATGTGACTGAGCG	58.3		GCAAAGAGATGTGACTGAGCG
YAK08	6	ACTGGAGTAGGTTGCCCTGC	59.1	56	ACTGGAGTAGGTTGCCCTG	unsuitable Tm	CA13	ACTGGAGTAGGTTGCCCTGCCCTGAGCCAGGGGACTTTCCCAACCCAGGGATTGAAACCATGTCTCTTAAATCTCCTGCATTGGCAAGTGGGTTCTTTACCACTAGCGCCACTCTGGGAAGCGCACACACACACACACACACACACACAATACATACAGAATCTTACTGATTCCTGGAAAATCCTAATACAGCAAGTAATTAATTTATTGCCCTAATCAATACATCTCACATCTGATCTCACAATAACCACCTCTTAGAATTCTTCTTCTGTTGGAAAAATGCAGGACTCAAGACTAGAAAATATCAAAGAAGCCAAGAGACAGGACCAAGCCAGG	336	NW_005394084.1		[38]
		CCTGGCTTGGTCCTGTCTCT	58.9		CCTGGCTTGGTCCTGTCTCT
YAK12	21	CATCAGCCATGACATCACC	58.8	56	CAGCCATGACATCACCCAGA	low score	GT18	CATCAGCCATGACATCACCCAGATTGTAACTCTGGGTGCAGCTATGAGTGTGTGTGTGTGTGCGTGTGTGTGTGTGTGTGTGTGTGAGTCACTCAATCTTATCCAACTCTTTGTGACCCCGCAAAAAGACTATAACCATGCTCCTCTGTCCATGGAATTCTCCAGGCAAAAAGACTGGACTGGGTAACCATTCCTTTCTCCAGCCTTTCCTTTCCCAACCCAGGGATTGAACCCAGCTCTCTCACATTGTGGGCAGATTCTTTACGAT	268	NW_005394328.1		[38]
		ATCGTAAAGAATCTGCCCACA	57.4		CCTGGTGGCTCAGATCGTA
YAK11	1	TCCCCTCACTCCTCATTGGT	58.8	56	TCCCCTCACTCCTCATTGGT	unsuitable Tm	GT12	TCCCCTCACTCCTCATTGGTATTGTGTATGTCTGTAGTGTCTGTTTCTATTTTATTACACATACTTGTTTGTTTCATTTTTTAGATTTCACAAATAAGTGATAACAGAGTATTTGTCTTTCTCTGACATTTCACTAAGGATAATATGCTCTAGGTCCATCTAGGTTGTTTTAAATGACAGAATTCCATTTTTTTTTAAATGGCTAAGTAATATCCCATTGTGTGAGTGTGTGTGTGTGTGTGTGTGTGTTTGTATGTTTATTGCCATGATCCCTGATGGATCAACTGGTAAGAAACTGCCTGCA	304	NW_005393880.1		[38]
		TGCAGGCAGTTTCTTACCAGT	57.6		TGCAGGCAGTTTCTTACCAG
YAK07	1	TAACAAAGCTGCTGGGAACAT	57.7	56	ACTAACAAAGCTGCTGGGAACA	unsuitable Tm	TG20	TAACAAAGCTGCTGGGAACATTTATGAAAACCCTTTTTGGATTGTTTTTACTTCAAACTACAATGTATATGTATGTGTGTGTGTGTGTGTGTGTGTGTGTGTGTGTGTGTGTGGAAAACCAAGCCTTTCAGAGACTGTTCCTACATAATGTAATTATTTTCAGAATGACTTACCATCATTCACATCCTATCTTTCATAATGGATCCAAGATGGATATTTTATAAGAAAATACAATCTAGAGAGGGGTAGAATTACAGAACTTTTAAAAAGTCCTGCAAAGTAACAAGGAGTCATCTAATCAGATGCCTTCATTTTATAGGTGAGGAAAGTGACTCCG	337	NW_005392974.1		[38]
		CGGAGTCACTTTCCTCACCTAT	57.7		CGGAGTCACTTTCCTCACCT
YAK09	11	CCCTGTGCAGACATCATGGA	59.4	56	TTTGGTGGATCATGGCAGGA	unsuitable Tm	TG10	CCCTGTGCAGACATCATGGATATGTTCAAATAATGTGTGTGTGTGTGTGTGTGTAAATGACAACAGTTTTTATTTCCATTGGTAGAAGCTTGTCTGACCATATTATACTCACCACTACAACCTTCTCCCAGTATATTTCTGCTCCATTGGTTTTCTTAATTCAGAAAGAGCATTACTTTTACCATCCTGCCATGATCCA	199	NW_005393427.1		[38]
		TGGATCATGGCAGGATGGTA	59.1		GCCACAATTAAGACCCAGCA
YAK18	14	AATTGTGTCTCCTTGTTCAGCA	57.4	56	AACCAGATGGTATTCAGGCA	unsuitable Tm	TG7	AATTGTGTCTCCTTGTTCAGCAAAAAGGGATGTGTGTGGGTGTATGTATGTGTGTGTGTGTGTCTTAAGAATTATGTCCATTAGGGACAAAACAGTTTGAAATTGAAAGCTACAGTTATTAAAAGAAATATAAAACTTGGCTTTCTGGACTGGTTCATTTGCC	163	NW_005394173.1		[38]
		GGCAAATGAACCAGTCCAGA	58.1		GGGCAAATGAACCAGTCCAG
HEL6	1	GGACACGACTGAGCAAGTAACA	57.8	56	GGACACGACTGAGCAAGTAA	unsuitable Tm	GT12	GGACACGACTGAGCAAGTAACACTTTCAATTTTTTGTTTAACTTAAATACTCAGGTAACCGACAAATTCATCTAAGTTGGAGATTTACAAATTTTGGTTTTTTTTTTTTTTTGGCTGGTTGGTTTGTCTGCTTATTGGTGTGTGTGTGTGTGTGTGTGTGTTTTAAGAGGCAGAAAGAATTATTTTTATTACCAGTATTTTTACATATGGGCTTCCCAGGGGATGCTAGTGGTAATGTATCTGCCTGCCAAAGC	254	NW_005394415.1	[18]
		GCTTTGGCAGGCAGATACAT	57.8		AGGCAGATACATTACCACTA
HEL10	19	AGGTCCATCTCTAAGCCTCCA	58	56	ATCTGCCTGAAGCCAGTCAC	low score	TG14	AGGTCCATCTCTAAGCCTCCATTAGGATCAGGCACAAATATCTGCCTGAAGCCAGTCACCTCTGGAAATGTGGGATGTGTGTGTGTGTGTGTGTGTGTGTGTGTTGGGAGAGGGAGGGAGGAGGCCTCATGCAGGTGCAGGAAACCCCACTGAGGAGAATCACAAATGCCT	171	NW_005393370.1	[18]
		AGGCATTTGTGATTCTCCTCA	57.1		GGTTTCCTGCACCTGCATGA
ILSTS001	7	CTGGACATTCCTCTCCCTGC	59.2	56	GGTGCTGTTATCTAGAATTTGG	unsuitable Tm	TG15	CTGGACATTCCTCTCCCTGCCCCAGAAGGTGCTGTTATCTAGAATTTGGAGTTAGTCTTTTCTTGTGTGTGTGTGTGTGTGTGTGTGTGTGTGTTAGTCGCTCAGTTGTGTATGACTCCTTGCGACCCCGTGGACTGTAGTCTGCCATGCTCCTCT	156	NW_005394366.1	[22]
		AGAGGAGCATGGCAGACTACA	57.3		GGAGTCATACACAACTGAGC
INRA126	Y				GTTGTTGCCTCTGCAGAGTAGG					not found from yak genome	[22]	[36]
(DYS7)					GACACTCTTTCTATTTTCAAGG
INRA189	Y				TTTTGTTTCCCGTGCTGAG					not found from yak genome	[22]	[39]
					GAACCTCGTCTCCTTGTAGCC
UMN0103	Y				ACACAGAGTATTCACCTGAG					not found from yak genome	[19, 20]	[36]
					ATTTACCTGGGTCAAAGCAC
UMN0307	Y				GATACAGCTGAGTGACTAAC					not found from yak genome	[20]	[36]
					GTGCAGACATCTGAGCTGTG
UMN0920	Y				GTTGAGGACTCTTGCATCTG					not found from yak genome	[19, 20]
					CACAGGCCTAGAAGATTGAG
UMN2303	Y				TACTTGCTTGAGACTTACTG					not found from yak genome	[19, 20]
					TGTGAACACATCTGATTCTG
UMN3007	Y				GATACAGCTGAGTGACTAAC					not found from yak genome	[19]
					GTGCAGACATCTGAGCTGTG
UMN3008	Y				TTGTGGAGGACTATTCATGG					not found from yak genome	[19, 20]
					TCTGGACTCGACAGGACACC
[1] F. Ling, X. Zheng, J. Ye, J. Cheng, W. Wu, C. Li, A. Ji, C. Jiang, X. Zhao, X. Xu, Y. Ge, The study of polymorphic DNA genetic marker systems for cattle, Chinese Journal of Birth Health & Heredity, 13 (2005) 14-16, 48.
[2] K. Qu, Z. He, J. Zhang, G. Zhao, Parentage identification of interspecies crossbreeding between mithun (Bos frontalis) and Brahman cattle (Bos indicus), Journal of Yunnan Agricultural University, 23 (2008) 339-342.
[3] K. Qu, Z. He, G. Yang, Y. Yin, Z. Luo, X. Yuan, L. Zan, B. Huang, Preliminary report on parentage test on interspecies crossbreeding between Mithun (Bos frontalis) and Dehong Humped cattle (Bos taurus), Grass-Feeding Livestock, (2011) 24-26.
[4] L. Song, J. He, D. Sun, J. Li, Y. Zhang, Identification of microsatellite markers for simmental paternity testing, Chinese Journal of Animal Science, 47 (2011) 5-8.
[5] G. Liu, C. Liu, N. Li, X. Han, J. Wang, Establishment of DNA database for individual identification and parentage analysis using microsatellites in Chinese Hostein bulls (Bos taurus), Journal of Agricultural Biotechnology, 21 (2013) 1085-1092.
[6] L. Guo, L. Xu, M. Zhu, L. Zhang, H. Gao, J. Li, S. Xu, X. Gao, Optimization of Microsatellite-based Paternity Testing System for Simmental, Acta Veterinaria et Zootechnica Sinica, 44 (2013) 871-879.
[7] K. Qu, Adaptive evolution of mitochondrial DNA ATPase synthesis genes in bovini species, and parentage testing of interspecies crossing between Mithun and Brahman cattle, Northwest A & F University, 2013.
[8] K. Qu, F. Zhu, G. Wu, L. Nie, X. Jin, G. Yang, X. Yuan, J. Wen, Y. Zhang, Genetic diversity and population structure of BMY and Brahman cattle revealed by six microsatellite loci, Hereditas (Beijing), 28 (2006) 285-290.
[9] C. Yang, Y. Zhang, W. Shi, S. Chen, S. Zhang, Y. Zhang, Establishment of a genotype database for genetic testing using microsatellites in Chinese Hostein bulls, China Dairy Cattle, (2011) 1-5.
[10] Y. Lu, Applying microsatellites DNA to identify the paternity of Holstein, Shandong Normal University, 2008.
[11] J. He, Parentage testing with microsatellite in Chinese Simmental, Chinese Academy of Agricultural Sciences, 2010.
[12] V. Rehout, E. Hradecka, J. Citek, Evaluation of parentage testing in the Czech population of Holstein cattle, Czech Journal of Animal Science, 51 (2006) 503-509.
[13] F. Tian, D. Sun, Y. Zhang, Establishment of paternity testing system using microsatellite markers in Chinese Holstein, Journal of Genetics and Genomics, 35 (2008) 279-284.
[14] M. Jia, L. Yang, F. Guan, H. Lu, S. Jin, The polymorphism distributions of six STR loci in dairy cattle and beef cattle, Hereditas (Beijing), 26 (2004) 309-314.
[15] Y. Zhang, D. Sun, Y. Yu, Y. Zhang, Optimized multiplex PCR sets and genetic polymorphism of 30 microsatellite loci in domestic buffalo, Hereditas (Beijing), 30 (2008) 59-64.
[16] J.F.C. de Oliveira, J.P. Neves, E.A. Almeida, C.S. Steigleder, J.C.F. Moraes, P.B.D. Goncalves, T.A. Weimer, Association between reproductive traits and four microsatellites in Brangus-Ibage cattle, Genetics and Molecular Biology, 28 (2005) 54-59.
[17] M.L. Glowatzkimullis, C. Gaillard, G. Wigger, R. Fries, MICROSATELLITE-BASED PARENTAGE CENTRAL IN CATTLE, Animal Genetics, 26 (1995) 7-12.
[18] J. Kaukinen, S.L. Varvio, Eight polymorphic bovine microsatellites, Animal Genetics, 24 (1993) 148-148.
[19] Z. Zhang, Male and Female origin of four Chinese Yellow cattle, Northwest A & F University, 2005.
[20] X. Cai, Molecular characteristics and phylogenetic analysis of Chinese cattle from maternal and paternal lineages, Northwest A & F University, 2006.
[21] Y. Zhang, I. Redaelli, B. Castiglioni, A. Mezzelani, I. Ferretti, 5 POLYMORPHIC BOVINE MICROSATELLITE LOCI - IDVGA-62A, IDVGA-71, IDVGA-82, IDVGA-88, IDVGA-90, Animal Genetics, 26 (1995) 365-366.
[22] L. Brezinsky, S.J. Kemp, A.J. Teale, ILSTS001: a polymorphic bovine microsatellite, Animal Genetics, 23 (1992) 81-81.
[23] J. Zhong, S. Zhao, Z. Chen, Z. Ma, Study on genetic diversity and classification of the yak, Scientia Agricultura Sinica, 39 (2006) 389-397.
[24] L. Xinjun, C. Hong, Z. Guixiang, W. Donglei, S. Weitao, H. Xu, Z. Zifu, Genetic diversity of five native Chinese yak breeds based on microsatellite DNA markers, Biodiversity Science, 16 (2008) 156-165.
[25] T. Ying-hua, Q. Lin-dong, L. Jun, L.I.U. Li-xian, H.U.O. Jin-long, Q.I. Hong, M. Yong-wang, Study on Genetic Diversity of Zhongdian Yak in Yunnan, Southwest China Journal of Agricultural Sciences, 22 (2009) 794-797.
[26] S. Cheng, X. Wang, Y. Zeng, Genetic Diversity and Genetic Structure of Six Yak(Bos grunniens) Populations Using Microsatellite Markers in Gansu Province, Journol of Agricultural Biotechnology, 20 (2012) 1424-1432.
[27] H. Zhang, T. An, J. He, J. Han, Application of Microsatellite DNA in Paternity Identification of Yak, Animal Husbandry and Feed Science, 35 (2014) 56-58.
[28] G. Xu, Studies on the genetic variation of microsatellites and mitochondrial DNA different cattle breeds, Yanbian University, 2004.
[29] J. Gao, Genetic diversity of Changtai yak at protein and gene levels, Southwest University for Nationalities, 2014.
[30] Y. Zeng, Cluster and genetic diversity analysis of six yak populations in Gansu province using mitochondrial D-loop sequence and microsatellite marker, Gansu Agricultural University, 2013.
[31] L. Zhang, Study on the level of evolutionary differentiation among four bovinae in China, Yangzhou University, 2006.
[32] G. Zhang, W. Chen, M. Xue, Z. Wang, H. Chang, X. Han, X. Liao, D. Wang, Analysis of genetic diversity and population structure of Chinese yak breeds (Bos grunniens) using microsatellite markers, Journal of Genetics and Genomics, 35 (2008) 233-238.
[33] Y. Mao, H. Chang, Z. Yang, L. Zhang, M. Xu, G. Chang, W. Sun, G. Song, D. Ji, The analysis of genetic diversity and differentiation of six Chinese cattle populations using microsatellite markers, J Genet Genomics, 35 (2008) 25-32.
[34] D. Li, Z. Chai, Q. Ji, C. Zhang, J. Xin, J. Zhong, Genetic diversity of DNA microsatellite for Tibetan yak, Hereditas (Beijing), 35 (2013) 175-184.
[35] D. Feng, H. Zhao, Y. Luo, J. Han, Species specific alleles at three microsatellite loci in yak and cattle, Journal of Gansu Agricultural University, 45 (2010) 22-27.
[36] Q. Zhang, Y Chromosome molecular genetic diversity analysis in water buffalo, yak and horse, Northwest A & F University, 2015.
[37] X. Cai, T. Mipam, F. Zhao, L. Sun, Genetic polymorphism of four novel microsatellite loci of Maiwa yak, Journal of Northwest A & F University - Natural Science Edition, 42 (2014) 29-32.
[38] Q. Li, Molecular phylogenetic analysis of yak in China, Nanjing Agricultural University, 2004.
[39] Z.J. Ma, S.M. Chen, Y.G. Sun, Y.L. Xi, R.Z. Li, J.T. Xu, C.Z. Lei, Y-STR INRA189 polymorphisms in Chinese yak breeds, Genetics and Molecular Research, 14 (2015) 18859-18862.
