# Supplementary material for: Evaluation of 17 microsatellite markers for parentage testing and individual identification of domestic yak (Bos grunniens)
Source: PeerJ. 2018 Nov 12;6:e5946. doi: 10.7717/peerj.5946 (PMC6237114; doi:10.7717/peerj.5946)
Supplement: Supplemental Information 2 [file peerj-06-5946-s002.xlsx]

## Sheet: 基于牦牛STR文献的引物汇总表
Table S2 Locations of the 35 polymorphic microsatellite loci used for allele frequency analysis in cattle chromosome.
Locus	Location	Accession number (Genbank)
TGLA57	1	NC_007299.6: 50573760 to 50573994
YAK11	1	NC_007299.6: 30549960 to 30550263
YAK07	1	NC_007299.6: 140606198 to 140606526
HEL6	1	NC_007299.6: 17704600 to 17704862
BM2113	2	NC_007300.6: 128016016 to 128016156
ILSTS030	2	NC_007300.6: 33523536 to 33523690
INRA023	3	NC_007301.6: 33221775 to 33221941
MGTG4B	4	NC_007302.6: 116870060 to 116870239
YAK08	6	NC_007304.6: 58896698 to 58897031
ILSTS006	7	NC_007305.6: 97116676 to 97116783
CSSM029	7	NC_007305.6: 45281436 to 45281585
MM12	9	Not found
INRA037	10	NC_007308.6: 76645122 to 76645425
ILSTS028	11	NC_007309.6: 93844333 to 93844560
INRA005	12	NC_007310.6: 78495525 to 78495714
BM720	13	NC_007311.6: 35567964 to 35568138
BM2943	14	NC_007312.6: 69868121 to 69868388
ILSTS008	14	NC_007312.6: 35499496 to 35499673
POTCHA	15	NC_007313.6: 61806429 to 61806535
SPS115	15	NC_007313.6: 24315061 to 24315310
INRA035	16	NC_007314.6: 71483318 to 71483419
CSSM033	17	NC_007315.6: 56360914 to 56361231
INRA063	18	NC_007316.6: 40821562 to 40821746
TGLA227	18	NC_007316.6: 65740251 to 65740471
CSSME070	19	NC_007317.6: 27213264 to 27213524
HEL10	19	NC_007317.6: 11996723 to 11996889
RM099	19	NC_007317.6: 44853399 to 44853596
TGLA126	20	NC_007318.6: 22281114 to 22281337
HEL5	21	NC_007319.6: 10715808 to 10716000
YAK12	21	NC_007319.6: 53241490 to 53241750
HAUT24	22	NC_007320.6: 47373882 to 47374110
CSSM041	22	NC_007320.6: 32995902 to 32996034
BM1818	23	NC_007324.6: 39380465 to 39380713
CSSM036	27	NC_007328.6: 33056552 to 33056684
CSSM013	29	NC_007330.6: 16588145 to 16588301
