# Supplementary material for: Evaluation of 17 microsatellite markers for parentage testing and individual identification of domestic yak (Bos grunniens)
Source: PeerJ. 2018 Nov 12;6:e5946. doi: 10.7717/peerj.5946 (PMC6237114; doi:10.7717/peerj.5946)
Supplement: Supplemental Information 4 [file peerj-06-5946-s004.xlsx]

## Sheet: Sheet1
Table S4 Genotypes of the 35 loci in the 236 polled yaks.
Sample code	YAK12a	YAK12b	YAK11a	YAK11b	YAK08a	YAK08b	YAK07a	YAK07b	TGLA227a	TGLA227b	TGLA126a	TGLA126b	TGLA57a	TGLA57b	SPS115a	SPS115b	RM099a	RM099b	POTCHAa	POTCHAb	MM12a	MM12b	MGTG4Ba	MGTG4Bb	INRA063a	INRA063b	INRA037a	INRA037b	INRA035a	INRA035b	INRA023a	INRA023b	INRA005a	INRA005b	ILSTS030a	ILSTS030b	ILSTS028a	ILSTS028b	ILSTS008a	ILSTS008b	ILSTS006a	ILSTS006b	HEL10a	HEL10b	HEL6a	HEL6b	HEL5a	HEL5b	HAUT24a
K029268	15	15	15	15	13	13	19	20	11	11	7	7	11	14	26	29	6	6	15	15	3	3	18	19	15	16	14	14	10	10	12	16	10	10	11	11	19	19	12	12	19	22	14	14	11	12	11	11	14
K029274	15	17	14	15	12	12			11	12	11	13	11	11	23	23	6	6	12	15	3	3	18	18	12	15	13	13	10	10	17	19	10	10	11	11	16	16	11	12	19	19	14	14	12	12	11	11	14
K029304	15	15	15	15	9	13	19	19			11	12	11	11	19	23	6	6	16	16	3	3	18	18	15	16			10	10	17	19	10	15	11	11	16	17	11	12	19	19	15	15			11	12	14
K029362	15	19	13	15	9	9	19	19	11	17	10	10	11	16	24	24	6	6	15	16	3	3	18	18	18	18	17	17	10	10	12	15			11	11	16	20	11	11	19	22	14	14	11	13	11	12	14
K029445	15	19			13	17			11	12	10	11	11	11	23	25	6	6	15	15	3	3	18	18	16	16	13	14	10	10	15	16	10	15	11	11	16	16	11	12	19	22	15	15	12	16	11	12	14
K029457	15	19	13	14	9	12	15	16			11	12	11	13	23	23	6	6	16	17	3	3	16	16	15	15	16	18	10	10	16	19	10	15	12	13	13	19	12	12	19	22	15	15	11	14	11	11	14
K029461	15	19	13	14			20	21	12	17	7	10	11	11	23	24	6	6	12	16	3	3	16	18	15	16			10	10	10	19	10	15	11	11	13	15	11	12	19	22	14	16	11	12	11	11	14
K029488	15	19	13	15	12	14			12	17	10	10	11	14			6	6	15	16	3	3			15	15	13	19	10	10	16	17	10	15	11	11	13	16	11	12	19	20	14	14			11	11	17
K029501	15	19	13	15	12	12	13	20	11	12	12	12	11	11	26	26	6	6	15	15	3	3	18	18	16	16	16	17	10	10	17	17	10	15	11	11	13	19	11	12	19	22	14	14			11	11	14
K029511	19	19	14	15	9	12	15	19	12	13	11	11	11	11	19	23	6	6	15	16	3	3	18	18	13	15	14	14	10	10	10	16	15	15	11	11	16	17	7	11	19	22	14	14	12	13	11	11	14
K029526			14	14	9	12	16	19			10	11	11	13	22	22	6	6	16	17	3	4	18	18	13	15	13	19	10	10	12	17	18	18	11	11	17	19	12	12	22	22	14	14	11	11	11	11	14
K029529	19	19	15	15	9	12	19	20	11	12	7	10	11	11	22	24	6	6	12	16	3	3	15	15	16	16	14	14	10	10	17	19	10	15	11	11	13	19	11	12	19	19	15	15	13	14	11	12	17
K029569	19	19			13	13			13	13	10	11	11	11			6	6	13	15	3	3	18	19	13	13			10	10	16	16			11	12	18	19	11	11	19	19	15	15			11	11	17
K029590	15	15			9	9			11	12	10	11	11	11	23	24	6	6	15	15	3	4	18	18	16	16	19	19	10	10	17	17	10	15	11	11	13	19	11	12	19	22	15	15	13	14	11	11	17
K029647	15	19	14	14	9	9					11	11	11	11	25	26	6	6	15	16	3	3	18	18	15	16	13	19	10	10	16	19	10	15	11	11	14	20	11	12	19	19	15	15	11	13	11	18	16
K030067	15	19	14	14	9	12	19	19			11	12	11	11	24	26	6	6	15	15	3	3	18	19	16	16	16	19	10	10	12	19	10	10	11	11	19	19	12	12	19	19	15	15	11	13	11	11	17
K030228	15	19			9	12			11	12	10	12	11	11	25	25	6	6	15	16	3	3	18	19	16	16	14	16	10	10	16	16	10	15	11	11	15	15	12	12	19	19	15	15			11	11	16
K030237	15	15			9	13			12	17	7	12	11	11			6	6	12	19	3	3	18	19	15	15	13	16	10	10	17	19			11	12			12	12	19	22	15	15			11	11	16
K030243	15	19	14	15	8	9			11	11	10	10	11	14	23	23	6	6	15	19	3	3	18	18	16	16			10	10	16	18	15	18	11	11	17	20	12	12	19	22	15	15	10	10	11	11	14
K030248	15	19	13	15	9	12	16	19	11	11	11	11	11	16	22	25	6	6	15	17	3	3	18	18	13	15	16	19	10	10	10	17	10	10	11	11	15	16	11	11	19	22	14	14	12	12	11	11	17
K030276	15	15	13	14	12	13	19	19	11	12	7	11	11	11	23	24	6	6	15	15	3	3	18	18	15	16	13	19	10	10	15	16	10	10	10	10	13	15	12	12	19	19	15	15			11	11	14
K030278	15	19	14	14	12	12	16	20	11	12	10	11	11	13	22	23	6	6	15	15	3	9	18	18	16	16	14	19	10	10	12	17	10	15	11	11	17	19	11	11	19	19	15	15	10	10	11	11	14
K030285	15	19	14	16	9	12	19	21	11	12	7	7	11	11	24	27	6	6	16	22	3	3	18	18	13	16	14	14	10	10	16	18	15	15	11	11	13	17	11	12	19	19	15	15	12	12	11	16	14
K030303	15	19	15	15	12	12	19	19	11	11	7	11	11	11	22	23	6	6	15	19	3	3	18	18	16	16	13	16	10	10	16	16			11	11	17	19	12	12	19	19	15	15			11	11	16
K030321	19	19	13	15	9	13	17	19	12	12	11	12	11	11	22	25	6	6	15	16	3	3	18	18	16	16	13	17	10	10	12	17	15	15	11	11	19	19	11	11	19	19	15	15			11	11	14
K030323	15	19	14	14	9	9			11	12	7	12	11	13	19	28	6	6	15	16	3	3			15	17	14	16	10	10	15	17	15	15	11	11	15	19	11	12	20	22	14	14			11	12	14
K030326	15	19	15	15	9	12	17	19	11	12	11	11	11	11	22	23	6	6	15	15	3	9	18	18	15	16	14	19	10	10	16	17	10	10	11	11	20	20	11	12	19	19	15	15	11	16	11	11	17
K030331	15	16	14	14	9	12	19	19	11	11	10	11	11	15	23	23	6	6	15	16	3	3	18	18	16	16	13	19	10	10	17	19	15	15	11	11	19	19	7	12	19	22	15	15			11	11	14
K030376	14	18	14	14	9	12	19	20	11	13	11	11	11	16	23	25	6	6	15	15	3	3	18	18	15	16	14	14	10	10	16	17	10	18	11	11	15	19			22	22	14	14			11	11	17
K030380	15	19			9	12			11	12	7	11	11	11	20	25	6	6	15	15	3	3	18	18	15	15	13	16	10	10	16	17	10	15	11	11	13	19	11	12	19	19	15	15			11	18	16
K030382	19	19			13	13					10	11	11	11	23	23	6	6	15	16	3	4			16	16	14	17	10	10	16	17			11	11	19	24	11	12	19	19	14	14	11	12	11	11	17
K030391	15	19			9	12	16	19	12	12	10	11	11	12	23	23	6	6	12	15	3	3	18	18	13	16	16	19	10	10	17	19	10	10	11	11	17	20	11	12	19	22	15	15			11	11	17
K030423	15	15	14	15	9	14	16	19	12	12	7	10	11	11	23	26	6	6	15	15	3	3	18	18	15	16	14	17	10	10	16	16	10	10	11	11	16	16	11	12	19	22	15	15	12	13	11	11	14
K030478	15	19	14	15	9	9	19	19	11	12	7	8	11	11	23	23	6	6	15	19	3	3	18	18	15	16	19	19	10	10	12	17			11	11					19	22	14	14			11	11	17
K030479	15	15	13	14	9	12	19	19	11	17	7	11	11	13	19	23	6	6	15	16	3	3	19	19	13	16	14	14	10	10	12	15	10	15	11	11	13	17	11	12	19	22	14	14	14	16	11	11	17
K030487	15	15	13	14			16	19	11	11	7	11	11	11	23	24	6	6	15	16	3	4					13	19	10	10	10	17	10	15	11	11	15	16	11	12	19	19	15	17	11	13	11	12	14
K030490	19	19	13	15	12	13	19	19	11	11	10	11	11	16	23	23	6	6	17	19	3	3	18	18	13	16	14	14	10	10	12	17	10	11	11	12	20	20	11	12	19	19	15	15			11	12	13
K030491	15	19	13	14	9	13			12	12	11	11	11	13	22	24	6	6	15	16	3	3			15	16	19	19	10	10	16	19	10	18	11	11	16	18	11	12	19	22	14	14			11	11	14
K030538	15	15	14	15	9	12	17	19	11	12	7	12	11	14	24	26	6	6	15	15	3	3	18	18	13	15	13	16	10	10	17	19	15	18	11	11	16	19	12	12	19	22	15	15			11	11	16
K030548	19	19	13	13	9	12	16	19	11	11	7	10	11	13	23	26	6	6	15	16	3	3	18	18	16	17	14	19	10	10	12	17	10	10	11	11	19	20	11	11	19	19	15	15	11	12	11	11	17
K030552	19	19	13	15	9	13	19	19	11	12	12	12	11	11	23	24	6	6	15	15	3	3	18	18	13	16	13	19	10	10	16	17	10	10	11	11	16	18	11	12	19	19	15	15			11	11	14
K030588	19	19	13	15	9	9	19	19	11	11	7	11	11	16	23	29	6	6	15	15	3	3	18	18	15	16	16	17	10	10	12	15	10	18	11	11	13	18	11	11	19	22	14	14	11	11	11	12	14
K030615	15	15	13	13	12	13	19	19	11	13	10	11	11	13	24	26	6	6	15	17	3	3			15	17	13	16	10	10	16	17	15	15	11	11	17	19	10	11	18	19	15	15			11	11	13
K030617	19	19			9	9			11	11	7	10	11	13	23	23	6	6	15	16	3	3	18	18	16	16	14	16	10	10	17	19	10	15	11	11	13	15	11	11	19	22	14	14			11	18	14
K030633	15	19	13	14	9	12	16	17	12	17	11	11	11	13	23	24	6	6	15	15	3	3	18	20	15	16	17	19	10	10	17	17	10	18	11	11	15	16	11	12	19	19	14	16	11	12	11	11	14
K030668	15	19			12	12			11	11	7	7	11	11	22	23	6	6	15	15	3	3	18	19	15	16	16	17	10	10	15	17	10	10	11	11	16	16	11	12			14	14			11	11	13
K030726	19	19	15	15	9	9	16	20	12	12	7	10	11	11	23	28	6	6	15	16	3	3	18	18	16	16	13	16	10	10	15	16	10	10	11	12	17	19	11	11	19	19	15	15			11	11	13
K030730	15	15			9	13			12	13	11	11	11	11			6	6	15	17	3	3	18	18	13	16	13	14	10	10	12	19			11	11	17	19	11	11	19	19	15	15	13	14	11	11	14
K030772	19	19	15	15	9	12	17	21	11	12	10	11	11	13	22	26	6	6	15	15	3	3	18	18	15	16	14	14	10	10	12	17	10	15	11	11	18	19	11	12	19	19	15	15			11	11	14
K030782	15	15	14	15	12	13	19	19	12	12	11	11	11	13	23	25	6	6	15	15	3	3	18	18	15	16	13	13	10	10	15	16	10	15	10	10	16	19	11	11	19	19	15	17			11	12	17
K030788	15	19			12	13	17	20	11	12	7	11	11	11	22	23	6	6	15	16	3	3	18	19	15	15	14	17	10	10	16	17	10	18	11	11	13	20	12	12	19	22	15	15			11	11	16
K030789	15	19			12	14					7	11	11	11	23	25	6	6	16	19	3	3			13	16	14	16	10	10	12	15	10	15	11	11	13	16	11	12	22	22	15	15	11	14	11	11	17
K030796	15	19					19	19	12	12	7	11	13	13	19	24	6	6	15	16	3	3	18	18	13	16	14	16	10	10	17	17	15	15	11	11	15	15	11	12	19	19	15	15			11	12	14
K030810	15	19	14	15	9	12	19	19			11	11	11	14	23	25	6	6	15	15	3	3	18	18	16	17	14	14	10	10	17	17	10	15	11	11	15	19	11	12	19	22	15	15	12	12	11	12	14
K030818	15	19			9	12	19	21	11	12	11	12	11	15			6	6	16	19	3	3	18	18	16	16			10	10	16	19	10	10	11	11	19	20	7	12	19	22	15	15	11	11	11	12	14
K030834	19	19	14	14			13	19	11	17	10	11	11	11	22	23	6	6	15	15	3	3	19	19	15	16	14	14	10	10	16	16	13	15	11	11	19	19	11	11	19	19	14	14	11	12	11	11	14
K030884	15	24	14	15	11	13	16	19	11	12	10	11	11	11	22	23	6	6	15	17	3	3	18	20	16	16	14	14	10	10	17	17	10	10	11	11			11	12			14	14	12	12	11	12	14
K030894	15	19	13	15	12	14	19	19	12	17	11	11	11	11	24	25	6	6	16	16	3	3	18	18	15	15	17	19	10	10	17	18	10	15	11	11	15	20	11	12	19	19	15	15			11	11	14
K031030	19	19	13	14	9	12	19	19			10	11	11	11	19	24	6	6	15	15	3	3	18	19	15	16	13	13	10	10	17	17	13	18	11	11	13	15	11	12			14	14	10	10	11	11	14
K031070	19	19			9	14			12	13	7	12	11	11	23	24	6	6	15	15	3	3			15	16	14	17	10	10	16	17	10	18	11	11	15	19	7	12	19	19	14	14			11	11	14
L14233092	15	15	14	15	9	12	17	19	12	13			11	13	23	23	6	6	15	22	3	3	18	20	13	18	13	16	10	10	15	17	10	15	11	11	16	19	11	11	20	22	14	14	11	12	11	11	14
V103895	19	19	14	14	9	13	19	19	11	12	10	10	11	11	23	25	6	6	15	16	3	3	18	18	16	16	16	16	10	10	12	17	10	10	11	11	13	19	11	12	19	22	15	15	11	12	11	11	14
V104003	15	19	15	15	9	12	19	19	12	12	7	7	11	11	22	23	6	6	15	16	3	3	18	18	15	16			10	10	12	12	10	15	11	12	13	17	12	13	18	19	15	15	11	14	11	12	14
V104094	15	19	14	14	12	13	15	16	12	12	10	11	11	11	23	23	6	6	15	16	3	3	18	18	13	15	14	16	10	10	10	17	10	15	11	11	13	15	7	11	22	22	15	15	12	14	11	11	14
V104100	19	19	13	14	12	13	16	19	11	11	7	7	11	11	24	29	6	6	12	19	3	3			15	16	14	16	10	10	16	17	10	15	11	11	17	17	11	12	19	19	15	15	13	13	11	11	16
V104544	15	19	13	13	12	12	19	19	11	12	7	10	13	15	22	24	6	6	15	15	3	3	18	18	13	15	14	16	10	10	17	17	10	10	11	11	15	19	11	12	19	19	15	15	11	13	13	13	14
V104900	15	15	14	14	12	12	19	19	11	13	7	12	11	11	19	24	6	6	12	15	3	3	18	18	13	18	16	19	10	10	16	16	15	18	11	11	19	19	11	12	19	19	15	15	11	12	11	11	14
V104945	15	19	14	15	12	12	16	19	12	12	10	11	11	11	23	25	6	6	15	15	3	3	19	19	13	15	13	14	10	10	12	12	15	18	11	11	13	20	11	11	19	22	15	15			11	11	14
V104949	15	15	13	14	9	9	17	19	11	12	7	11	11	11	22	23	6	6	15	19	3	3	18	18	16	16			10	10	16	17	10	15	11	11	13	19	11	12	22	22	15	15	11	14	11	11	14
V105007	19	23	13	14	9	12			11	12	10	12	11	16	24	25	6	6	15	16	3	3	18	18	16	16	17	19	10	10	15	17	10	15	11	11	19	20	11	12	19	19	17	17			11	11	16
V107630	15	19	15	15	9	13	14	19	11	12	10	11	11	11	24	25	6	6	15	15	3	4	18	19	15	16			10	10	10	12			11	11	18	19	7	12	22	22	15	15			11	12	14
V107737	19	19	15	15	9	9	17	19	11	11	7	10	11	14	22	26	6	6	15	16	3	3	18	18	13	15			10	10	9	12	10	10	11	11	15	15	12	12	19	22	15	15			11	11	17
V110301	15	15	14	15	12	13	19	19	11	12	10	11	11	11	22	23	6	6	15	16	3	3	18	18	15	16	14	16	10	10	15	17	10	10	11	11	13	19	11	11	19	19	15	15	13	16	11	11	17
V110433	19	19	13	14	9	12	19	19			11	12	11	11	19	22	6	6	16	16	3	3	16	19	16	18	14	16	10	10	17	19	18	18	11	11	16	17	10	12	19	19	15	15	11	11	11	11	17
V111203	15	19	14	14	9	12	15	19	12	13	10	10	11	11	24	28	6	6	15	16	3	3	18	19	16	16	16	16	10	10	13	15	15	15	11	11	15	19	11	11	19	22	15	15	11	16	11	12	14
V111408	15	15			9	13	19	19	11	12	11	11	11	11	14	14	6	6	15	15	3	3			14	16	14	17	10	10	15	16			11	11	15	17	12	12	19	22	15	15	14	15	11	11	14
V111477	15	19	13	14	12	14			12	17	10	11	11	11	22	25	6	6	15	16	3	3	18	18	16	16	16	16	10	10	16	17	10	10	11	11	8	16	11	12	19	22	15	15	11	11	11	11	17
V111580	16	19	13	14	9	13	14	21	11	11	7	12	13	15	26	28	6	6			3	3	18	18	15	16	16	16	10	10	12	16	15	18	11	11	15	15	11	12	19	19	15	15	11	14	11	11	17
W027638	19	19	13	15	9	12	17	20	11	12	7	11	11	16			6	6	15	15	3	3	18	20	16	16	14	16	10	10	12	17			11	11	19	19	11	11	19	19	14	14	11	14	11	11	14
W027663	19	19	13	15	9	13	19	20	12	13	11	11	11	11	22	25	6	6	15	19	3	3	18	18	15	16	13	17	10	10	16	17	10	15	11	11	17	18	11	12	19	19	14	14	11	11	11	12	14
W027686	19	19	14	14	9	12	19	19	11	11	11	11	11	14	23	25	6	6	15	15	3	3	18	18	17	18	14	16	10	10	12	15	10	10	11	11	16	20	11	11	19	22	14	14	11	13	11	11	16
W027687	19	19	14	15	9	13	16	19	12	12	10	11	11	11	22	28	6	6	15	17	3	3	18	18	13	16			10	10	9	17	10	15	11	11	18	20	11	12	19	19	14	14	11	12	11	11	15
W027689	19	19	11	13	9	12	16	19	11	17	10	10	11	11	19	23	6	6	16	19	3	3	18	18	15	15	14	16	10	10	10	15	10	15	11	11	15	15	7	11	19	19	14	14			11	11	17
W027694	15	19	13	14	9	13			12	13	10	11	11	13	23	23	6	6	15	16	3	3	18	19	13	15	16	17	10	10	17	17	10	10	11	11	17	21	12	12	19	19	15	15	11	11	11	11	14
W027695	19	19	14	15	9	12	15	19			11	11	11	11	19	23	6	6	15	16	3	3	18	18	13	15	14	14	10	10	10	16	15	15	11	11	19	19	12	12	19	22	14	14	12	13	11	11	14
W027705	15	19	13	15	9	9	16	19	11	17	11	11	11	15	22	24	6	6	15	15	3	4	18	18	15	16	19	19	10	10	17	19	10	10	11	11	16	18	11	12	19	22	15	16			11	11	14
W027789	15	19	15	15	12	12					10	10	11	11	23	24	6	6	16	17	3	3	18	18	13	18	14	19	10	10	12	15	10	15	11	11	15	15	11	11	19	20	14	14	10	10	11	11	14
W027794	15	19	15	15	9	12	16	19	11	11	10	10	11	11	23	24	6	6	15	19	3	3	18	18	16	16	13	13	10	10	12	17	15	18	11	11	13	16	12	12	22	22	14	14			11	12	14
W027834	15	15	14	14	12	12	19	19	11	12	11	13	11	11	23	26	6	6	15	15	3	3	18	18	13	15	16	17	10	10	17	17	10	15	11	11	13	16	12	12	19	19	14	14	11	12	11	11	16
W028555	15	19			9	9					7	7	11	11	23	25	6	6	15	15	3	3	18	18	15	17	13	14	10	10	10	17	10	15	11	11	16	19	11	12	19	19	14	14	11	12	11	11	17
W028557	19	19	15	15	13	13	20	21	11	12	10	11	11	15	24	25	6	6	12	15	3	3	18	19	13	16	14	19	10	10	16	19	13	13	11	11	15	15	11	12	19	22	14	14	11	11	11	11	17
W028565	19	19			9	12			11	12	10	10	11	11	19	23	6	6	13	15	3	3	18	19	15	16	13	14	10	10	17	17	10	15	11	11	17	19	11	12	19	22	14	14	10	10	11	11	13
W028567	15	19			8	9			12	17	11	11	11	11	23	24	6	6	15	15	3	3	18	18	16	16	14	14	10	10	15	17	10	15	11	11	15	19	11	12	19	19	14	14			11	11	17
W028576	15	19			9	12			13	13	11	13	11	14	22	23	6	6	13	15	3	3	18	18	15	16	13	14	10	10	16	17	10	15	11	11	15	17	7	12	19	22	14	14	13	14	11	11	14
W028616	15	15	14	14	9	13			11	12	11	11	11	16	22	25	6	6	16	17	3	3	18	18	13	16	13	17	10	10	17	17	15	18	11	11			11	12	19	19	14	14			11	11	14
W028619	19	19	14	15	9	13	20	21	11	12	7	7	11	11	24	28	6	6	15	15	3	3	18	18	15	18	13	16	10	10	12	16	10	13	11	11	13	15	7	10	22	22	14	14	11	11	11	11	14
W028625	15	15	13	14	13	13	16	19	12	17	11	11	11	11	23	23	6	6	15	15	3	3	18	18	15	16	19	19	10	10	16	16	10	18	11	11	14	20	11	11	19	22	15	15	12	12	11	11	14
W028638	15	19	14	15	9	13	19	20	11	12	11	11	11	11	23	24	6	6	15	15	3	3	18	18	15	15	13	17	10	10	16	19	10	15	11	12	15	16	11	11	19	22	14	14	11	13	11	11	16
W062432	15	15	13	14	9	12	19	19	12	12	11	12	11	13	20	25	6	6	15	17	3	3			16	17	14	19	10	10	18	19			11	11	16	20	11	12	19	19	14	14	11	11	11	11	14
W062452	15	19	13	16	9	12	17	19	11	11	11	11	11	11	22	23	6	6	15	15	3	3	18	18	15	16	14	19	10	10	16	19	10	10	11	11	17	18	11	12	19	19	15	15	11	11	11	11	17
W062454	15	19			9	13			11	12	7	11	11	11	23	28	6	6	12	16	3	3	18	18	16	17	13	19	10	10	17	17	10	15	11	11	15	18	12	12	20	22	14	14			11	11	16
W062461	15	15			12	13			11	12	11	11	11	16	22	24	6	6	15	16	3	3	18	18	15	18	13	17	10	10	10	19	10	15	11	11	15	19	11	12	19	22	14	14			11	11	16
W062478	16	19			9	9			11	11	10	12	11	11	26	29	6	6	15	16	3	3	18	18	15	16	13	16	10	10	16	16	10	10	11	11	15	20	12	12	19	22	14	14	11	12	11	11	17
W062509	15	19	14	15	12	13	16	20	12	17	11	12	11	13	22	23	6	6	16	19	3	3	18	18	16	16	14	14	10	10	12	16	15	15	11	11	14	17	11	11	19	19	15	15	11	12	11	11	14
W062529	15	19	14	15	9	13	16	19			10	11	13	13	23	23	6	6	15	15	3	3			16	16	16	19	10	10	17	17	10	10			13	19	11	12	19	22	14	14	11	12	11	11	17
W062647	19	19	15	15	12	13	15	19	11	11	10	10	11	15	23	24	6	6	15	16	3	4			15	16	13	14	10	10	15	17	10	10	11	11	16	19	12	12	19	19	14	16	11	16	11	11	17
W062659	15	19	13	14	12	12	16	16	12	12	7	7	11	11	22	23	6	6	15	15	3	4	18	18	15	15	14	17	10	10	10	17	10	15	11	11	19	20	7	12	22	22	14	14			11	12	14
W062665	15	19			12	13			12	12	11	11	11	13	23	24	6	6	15	16	3	3	18	18	15	15			10	10			10	15	11	11	19	19	12	12	19	22	14	14	11	12	11	11	14
W062675	15	19			9	13	20	20			7	11	11	11	25	28	6	6	15	15	4	9	18	18	15	16	13	14	10	10	15	16	15	18	11	11	13	17	11	12	19	22	14	14			11	11	14
W062679	15	15	16	17	12	13	16	19			11	11	11	15	23	23	6	6			3	3	18	20	15	18	14	14	10	10	12	17	10	10	11	11	13	13	12	12	19	22	14	14	11	12	11	18	14
W062682	15	19	13	14	9	9	15	19	11	17	10	11	11	11	23	23	6	6	16	19	3	3	18	18	16	16			10	10	16	17			11	11			11	12	19	22	15	15			11	18	14
W062689	15	15			12	13			11	11	10	10	11	13	24	25	6	6	16	16	3	3	18	18	13	16	13	17	10	10	16	17	15	15	11	11	17	19	11	12	19	22	14	14	14	14	11	11	14
W062691	15	19	13	15	9	13	16	19	11	12	7	10	11	11	23	25	6	6	15	16	3	3	18	18	15	16	13	16	10	10	10	15	15	15	11	11	16	20	12	12	19	20	14	14	11	11	11	11	14
W062692	15	19			9	12					7	11	11	11	24	29	6	6	15	15	3	3	18	18	15	15	13	14	10	10	12	17			11	11	14	20	11	12	19	19	15	15			11	11	14
W065221	15	19	14	15	9	13	17	19	11	12	7	11	11	11	26	28	6	6	15	15	3	3	18	18	16	17	14	14	10	10	12	17			11	11	15	17	11	11	19	22	14	14	11	11	11	11	14
W065226	15	15	13	15	12	12	17	19	12	12	7	10	11	13	22	22	6	6	15	15	3	3	18	18	13	16	16	19	10	10	11	17	10	15	11	11			12	12	19	19	14	14			11	11	14
W065274	15	19	13	15	9	12	16	19	12	15	7	8	11	11	22	28	6	6	12	15	3	3			13	16	14	17	10	10	12	17	10	13	11	12	13	19	12	12	19	19	14	14	11	14	11	11	14
W065305	19	19			9	12	18	19	11	12	11	12	11	11	23	23	6	6	15	15	3	3	15	18	13	16	14	19	10	10	9	17	10	15	11	11			11	11	19	19	14	14			11	11	17
W065308	15	19	16	17	9	12			11	13	7	11	11	15	27	27	6	6	16	17	3	4			15	16	13	19	10	10	15	16	15	15	11	11	17	20	11	12	19	19	14	14	11	12	11	11	14
W065314	15	19	14	15	9	12	19	19	11	12	11	11	11	13	24	25	6	6	15	17	3	3	18	19	13	16	13	14	10	10	19	19	10	10	11	12	15	16	12	12	19	20	14	14	11	11	11	11	13
W065336	15	19	14	15	9	9	19	20			7	11	11	11	22	24	6	6	15	15	3	3	18	18	15	16	14	16	10	10	10	17	10	18	11	11	16	19	11	12	19	22	14	14	11	13	11	11	14
W065354	15	19	15	15	9	12	16	20	12	12	11	12	11	11	22	24	6	6	15	15	3	3	18	18	15	16	11	14	10	10	15	17	10	18	11	11	15	19	12	12			14	14	11	12	11	11	14
W065383	15	19	13	15	12	12	14	19	12	12	10	11	11	11	24	24	6	6	16	17	3	3			15	16	13	17	10	10	16	17	18	18	11	11	13	15	11	12	19	19	14	15			11	11	17
W065385	15	19	14	15	9	12	16	20	11	11	11	11	11	11	22	24	6	6	16	16	3	4	18	18	16	18	14	14	10	10	17	18	15	18	11	11	15	17	11	11	19	22	14	14	12	12	11	12	14
W065406	19	19	15	15	9	9	19	19	11	11	11	12	11	11	22	22	6	6	16	19	3	3	18	18	15	18	13	16	10	10	16	17	15	18	11	11	19	19	11	11	19	19	14	14	13	15	11	11	16
W065475	19	19			9	13					10	11	11	15	23	24	6	6	15	16	3	7			16	16	13	14	10	10	17	17	10	10	11	11	17	19	11	11	19	19	14	14	11	11	11	11	16
W065487	15	19			9	13			11	12	11	11	11	11	24	24	6	6	15	15	3	3	18	20	13	16	13	14	10	10	9	19			11	11			11	11	19	22	15	15			11	11	17
W068045	15	15	14	15	9	12	16	19	12	12	7	11	11	16	23	23	6	6	15	15	3	3	18	18	16	16	15	17	10	10	9	17	10	10	11	11	16	18	12	12	19	19	14	16	11	11	11	11	14
W068118	15	19	15	15	9	12	16	16	12	12	12	12	11	13	24	27	6	6	15	15	3	3			15	16	14	19	10	10	15	16			11	12	15	15	7	12	19	19	14	14			11	11	17
W068120	15	19			9	12	13	19	11	12	10	11	11	13	22	22	6	6	15	15	3	3	18	18	16	16	14	14	10	10	17	19	10	10	11	11	13	17	11	12	22	22	14	15	11	12	11	11	16
W068122	15	19	14	15	9	12	16	19	11	12	8	11	11	11	22	23	6	6	15	15	3	3	18	18	17	18	14	16	10	10	12	12	10	10	11	11	13	19	11	12	19	19	14	14			11	11	16
W068170	15	19	13	14	9	9	19	19	11	12	10	11	11	11	23	24	6	6	12	15	3	3	18	19	15	16			10	10	11	17	13	18	11	11	18	19	11	12	19	22	14	14			11	11	14
Y72371161	15	19	14	15	8	12	19	19	11	17	7	10	11	15	22	23	6	6	15	15	3	3	18	18	16	17			10	10	17	19	15	15	11	11	15	18	11	12	19	19	15	17	12	15	11	11
Y72371204	18	19	14	15	9	12	19	21	12	12	11	11	11	15	23	23	6	6	15	15	3	3	18	18	13	16			10	10	17	17	10	13	11	11	13	16	11	12	19	22	15	15	14	14	11	12	14
Y72371209	15	19	14	15	12	12	17	19	11	12	7	10	11	11	19	23	6	6	15	15	3	3	18	18	13	15	13	14	10	10	17	19	10	10	11	11	15	17	11	12	19	19	15	15			11	11	14
Y72371210	19	19	14	14	12	14	16	16	11	11	10	11	11	11	19	23	6	6	12	16	3	3	18	18	15	15	16	16	10	10	15	15	10	15	11	12	16	16	11	12	19	19	15	17	10	10	11	11	14
Y72371294	19	19	13	15	9	12	19	20	11	11	10	10	11	11	22	24	6	6	15	15	3	3	18	18	15	16	14	16	10	10	10	19	10	10	11	12	16	19	11	12	19	19	14	16			11	11	14
Y72372128	15	19	13	15	12	12	16	19	11	12	11	11	11	11	23	24	6	6	15	16	3	3	18	19	13	16	14	16	10	10	12	18	10	18	11	11	13	16	11	12	19	20	15	15	9	12	11	11	14
Y72372143	15	15	15	15	9	12	19	20	11	12	11	11	11	11	23	23	6	6	15	16	3	3	18	18	16	16	13	19	10	10	12	16	10	15	11	11	13	18	11	12	19	22			12	13	11	11	14
Y72372157	19	19	13	15	9	13	19	20	11	13	10	11	11	11	22	23	6	6	17	19	3	3	18	19	16	16	14	16	10	10	17	17	10	15	11	11	16	20	9	11	19	22	15	15	12	16	11	11	17
Y72372214	15	19	14	15	9	12	15	19	11	11	7	11	13	15	23	24	6	6	15	15	3	3	18	18	16	16	14	19	10	10	10	17	10	15	12	12	17	19	12	12	19	22					11	11	14
Y72372323	15	15	14	15	13	13	16	19	11	13	11	13	11	11	19	23	6	6	16	19	3	3	18	18	16	16	16	16	10	10	12	17	10	15	11	11	16	18	7	11	19	22	15	15	11	14	11	11	14
Y72372328	15	19			9	12	17	19	11	12	7	11	11	11	24	28	6	6	15	15	3	3	18	18	16	16	13	16	10	10	17	17	10	10	11	11	18	20	11	12	19	19	15	15	10	12	11	11	14
Y72372339	15	19	14	15	9	12	19	19	11	13	11	11	11	11	24	24	6	6	12	16	3	3	18	18	15	15	16	16	10	10	16	17	10	18	11	11	16	17	11	11	19	20	15	15	11	12	11	11	17
Y72372345	15	19			12	12			11	17	11	11	11	11	23	24	6	6	15	15	3	3	18	18	15	15	16	19	10	10	12	17	10	10	11	11	15	15	11	12	19	19			13	15	11	11	14
Y72372348	15	19			9	13	19	20	11	13	11	11	11	11	24	25	6	6	15	16	3	3	18	18	15	15	13	14	10	10	15	19	10	18	11	11	15	19	11	11	19	22	15	15	11	11	11	11	16
Y72372350	15	19	13	14	13	13			12	13	11	11	11	11	24	24	6	6	16	16	3	3	18	18	15	15	16	16	10	10	17	19	10	15	11	11	13	15	12	12	19	22	15	15	11	13	11	11	14
Y72372358	15	19	13	15	9	12	17	19	11	12	11	11	11	11	19	23	6	6	15	19	3	3	18	18	13	15	14	16	10	10	16	17	15	15	11	11	13	19	11	12	22	22	15	15	11	12	11	11	14
Y72372361	15	19	14	15	12	13	20	20	11	13	7	11	11	15	22	23	6	6	15	15	3	3	18	18	12	16	14	19	10	10	12	17	10	10	11	11	16	19	11	11	19	20	15	15	12	14	11	11	14
Y72372369	19	19	14	15	12	12	19	20	12	12	7	11	11	11	22	26	6	6	15	17	3	3	18	18	15	16	13	17	10	10	19	19	10	15	11	11	17	19	11	12	19	22	15	15	12	15	11	11	14
Y72372372	15	19	14	15	9	12	19	20	12	13	11	11	11	11	19	22	6	6	15	19	3	3	18	18	16	16	16	16	10	10	15	17	10	10	11	11	13	16	9	11	19	19	15	15	12	12	11	11	17
Y72372373	19	19	13	14	9	12	19	19	12	12	12	13	11	11	24	28	6	6	15	15	3	3	18	18	16	16	15	16	10	10	15	17	10	10	11	11	16	19	11	12	19	19	15	15	11	12	11	11	16
Y72372375	15	15	14	14	12	12	19	19	12	12	11	11	11	11	24	26	6	6	15	15	3	3	18	18	13	16	13	14	10	10	12	16			11	11	13	13	12	12	22	22			11	14	11	11	14
Y72372390	15	19	13	15	12	12	19	19	12	17	10	11	11	11	22	24	6	6	15	16	3	3	18	18	13	16	14	14	10	10	12	17	10	15	11	12	13	16	11	11	19	19	15	15	11	13	11	11	19
Y72372391	15	19	15	15	9	9	17	20	11	12	11	11	11	13	24	26	6	6	15	16	3	3	18	19	15	16	16	19	10	10	15	15	10	15	11	11	15	19	11	11	19	22	15	15	12	16	11	11	17
Y72372405	15	15	14	15	9	12	16	19	11	12	7	10	11	11	24	24	6	6	15	19	3	3	18	18	16	17	16	16	10	10	16	19	10	15	11	11	17	20	11	12	19	19	15	15	11	12	11	11	17
Y72372416	15	15	14	14	9	13	19	19	11	13	7	11	11	13	19	22	6	6	15	19	3	3	18	18	15	16	16	19	10	10	13	17	15	15	11	11	18	19	11	12	22	22	15	17	12	14	11	11	14
Y72372421	15	15	16	17	9	9					11	11	11	11			6	6	15	15	3	3	18	18	15	15	14	16	10	10	10	17	10	10	11	11	16	20	11	12	19	22	15	15	11	12	11	11	18
Y72372425	19	19			9	12			12	12	11	11			24	26	6	6	15	16	3	3	18	19	16	16	16	16	10	10	12	15	15	18	11	11	15	15	11	12	19	20	15	15	9	12	11	11	17
Y72372431	15	15	13	15	9	14	19	19	11	12	10	12	11	11	19	23	6	6	15	16	3	3	18	19	16	18	14	16	10	10	15	15	10	10	11	11	13	15	11	11	19	20	15	15	11	11	11	11	14
Y72372432	15	19	14	15	9	9	16	19			11	11	11	11	22	26	6	6	15	15	3	3	18	18	16	16	16	16	10	10	12	17	10	15	11	11	15	19	11	12	19	19	15	15	11	12	11	11	14
Y72372435	15	19	14	14	12	13	15	19	11	13	11	11	11	11	23	28	6	6	16	19	3	3	18	18	15	16	13	15	10	10	10	18	10	10	11	11	15	16	11	11	19	22	15	15	14	14	11	11	17
Y72372438	15	19			9	12			11	12	7	7	11	11	23	24	6	6	15	19	3	3	18	19	15	16	14	14	10	10	19	19	10	15	11	11	14	18	11	11	19	19	15	15	11	13	11	11	16
Y72372441	15	19	14	15	13	13	16	19	11	12	7	10	11	13	22	23	6	6	15	15	3	3	18	18	16	16	14	16	10	10	12	16	15	15	11	11	17	18	11	12	22	22	15	15	10	14	11	11	14
Y72372506	15	19	13	14	12	14	19	19	12	12	10	10	11	15	22	26	6	6	15	16	3	3	18	18	13	16	16	19	10	10	12	17	15	15	11	11	16	20	11	11	19	19	15	15	11	13	11	11	17
Y72372573	19	19	13	15	12	13			12	12	7	10	11	14	23	26	6	6	15	16	3	3	18	18	16	16	16	16	10	10	17	17	10	15	11	11	16	19	11	12	19	22	15	15	11	11	11	11	14
Y72372711	15	19	13	15	9	12	19	19	12	12	11	11	11	11	23	28	6	6	15	15	3	3			13	16	16	16	10	10	17	17	15	15	11	11	16	16	11	12	19	19	15	15	11	13	11	11	17
Y72372793	19	19	13	14	9	13			11	12	7	7	11	11	22	23	6	6	15	16	3	3	18	18	16	16	13	13	10	10	18	19	10	10	11	11	17	19	11	12	19	22	15	15	11	11	11	11	17
Y72372797	15	19	14	14	9	13	19	19	11	17	11	11	11	13	23	24	6	6	15	16	3	3	18	18	15	16	16	16	10	10	16	17	10	10	11	11	15	15	11	11	19	22	15	15			11	11	17
Y72372807	19	19	11	11	9	12			11	17	10	13	11	11	25	29	6	6	15	16	3	3	18	18	15	16	13	17	10	10	17	17	15	15	11	11	18	19	11	11	19	22	15	17			11	11	17
Y72372865	15	19	15	15	9	12	17	19			10	12	11	11	23	28	6	6	15	15	3	3	18	18	13	18	13	14	10	10	9	17	13	15	11	11	15	16	7	12	19	22	15	17			11	11	17
Y72372904	15	15	13	15	9	12	16	19	11	17	10	11	11	13	23	24	6	6	12	22	3	3	18	18	16	16			10	10	17	17	10	15	11	11	16	19	11	12	19	22	15	15	11	12	11	11	16
Y72372915	15	15	13	14	12	12	19	19			7	11	11	11	24	28	6	6	15	16	3	3	18	19	13	16	13	16	10	10	17	17	10	15	11	11	15	15	11	11	19	22	15	15	11	16	11	11	17
Y72372917	19	19	14	14	13	13	19	19	11	12	7	7	11	11	24	28	6	6	15	16	3	3	18	18	13	15	14	14	10	10	12	16	10	15	11	12	18	20	11	12	19	22	15	17			11	11	14
Y72372924	15	19	14	15	9	12	15	19	11	12	10	11	11	11	24	24	6	6	13	17	3	9	18	18	16	16	16	19	10	10	15	15	10	18	11	11	17	19	11	12	19	22	15	15	11	12	11	12	17
Y72372925	15	19	13	15	9	9	16	19			7	11	11	15	24	24	6	6	16	17	3	3	18	18	16	16	14	16	10	10	16	17	10	10	11	11	13	15	11	12	19	19	15	15	11	14	11	18	16
Y72372927	15	19	15	15	9	12			12	12	7	11	11	11	23	23	6	6	15	15	3	3	18	18	15	15	16	19	10	10	15	15	10	15	11	11	15	19	11	12	19	19	15	15	10	14	11	15
Y72372929	15	15	14	15	13	13	19	20	11	12	10	10	11	11	23	25	6	6	15	15			18	18	16	18	13	14	10	10	16	19	10	10	11	12	15	16	11	12	22	22	15	15			11	11	14
Y72372930	19	19	13	15	8	12	19	19	11	12	7	10	11	11	22	25	6	6	15	15	3	3	18	20	15	15	13	16	10	10	16	17	10	15	11	11	16	17	11	12	19	22	15	15	10	13	11	11	14
Y72372933	19	19	13	15	12	12	19	19	11	12	10	10	11	13	19	23	6	6	13	17	3	3	18	18	15	16			10	10	16	17	10	15	11	11	13	19	11	12	22	22	15	15	12	13	11	11	16
Y72372934	15	19	15	15	13	13	15	19	11	12	10	11	11	13	24	24	6	6	16	19	3	3	18	18	16	17			10	10	17	17	15	15	11	11	13	15	11	12	19	22	15	15	11	13	11	12	14
Y72372936	19	19	13	14	8	9	19	19			10	11	11	13	23	25	6	6	15	15	3	3	18	18	16	16	13	14	10	10	12	17			11	11	15	20	11	12	19	19	14	14	11	15	11	12	17
Y72372939	15	15	14	15	9	12	16	19	12	12	11	11	11	11	25	28	6	6	16	16	3	3	18	19	13	16			10	10	15	17	10	15	11	12	15	17	11	12	19	19	15	15	11	14	11	16	14
Y72372942	15	19	13	14	12	12	19	19	11	12	10	10	11	11	19	23	6	6	16	16	3	3	18	19	16	18	16	16	10	10	16	18	10	10	11	11	15	19	11	11	19	19	15	15	11	11	11	11	18
Y72372945	15	15	13	15	12	12	19	20			11	11	11	11	23	24	6	6	15	15	3	3	18	18	13	13	14	19	10	10	15	16	10	15	11	11	17	19	12	12	19	22	15	15	11	13	11	11	13
Y72372946	15	15	13	15	9	13	20	21	11	11	7	11	11	16	23	24	6	6	16	16	3	3	18	18	16	16	14	19	10	10	16	17	10	15	11	11	19	19	12	12	22	22	15	15	13	15	11	11	16
Y72372961	15	19	15	15	9	12	16	20	11	12	11	11	11	11	23	27	6	6	15	16	3	3	19	19	16	18	16	16	10	10	17	19			11	11	13	16	7	11	19	22	15	15	11	16	11	11	17
Y72372962	15	17	15	15	13	13	17	20	11	17	10	12	11	15	24	29	6	6	15	15	3	3	16	18	16	16	16	16	10	10	15	17	10	15	11	11	15	16	11	12	20	20	15	15			11	11	17
Y72372963	15	19	14	14	9	9	20	20			7	7	11	11	22	24	6	6	15	15	3	3	16	16	15	16	13	13	10	10	16	19	10	15	11	11	13	16	7	12	19	22	14	14	11	13	11	11	14
Y72372967	15	19	13	15	9	12	17	19	11	11	10	10	11	11	19	26	6	6	15	17	3	3	19	19	16	16	16	16	10	10	12	16	10	15	11	11	19	20	11	11	19	19	15	15	11	11	11	11	17
Y72372969	15	19	15	15	12	13	19	19	11	11	7	11	11	11	23	28	6	6	15	15			18	18	16	16	14	16	10	10	12	16	10	15	11	11	19	20	11	12	19	19			12	13	11	11	14
Y72372971	19	19	15	15	12	13	16	19	11	12	11	11	13	14	23	23	6	6	15	16	3	3	18	18	13	15	16	16	10	10	17	19	10	10	11	11	13	18	11	12	19	19	15	15	11	12	11	11	14
Y72372979	15	19	14	15	9	13	17	19	11	12	10	10	11	11	20	23	6	6	15	19	3	3	18	18	15	15	17	17	10	10	16	17	15	18	11	11	15	16	11	12	19	19	15	15	12	16	11	11	14
Y72372991	15	19	13	14	9	12	16	19	11	12	11	11	11	11	24	24	6	6	15	19	3	3	18	18	15	16	16	17	10	10	16	17			11	11	19	20	12	12	19	22	14	14	11	12	11	18	14
Y72372993	15	19	15	15	9	12	19	19	11	12	6	9	11	11	21	24	6	6	15	16	3	3	18	18	15	15	16	19	10	10	12	17	15	15	11	12	15	18	12	12	19	19	15	15	15	15	11	11	14
Y72372994	19	19	13	15	12	14	16	19			11	12	11	11	23	23	6	6	15	17	3	4	18	18	15	17	16	16	10	10	16	17	13	18	11	11	19	24	12	13	19	19	15	15	13	14	11	11	16
Y72372996	15	19	14	15	12	13	19	19	11	11	7	10	11	13	23	23	6	6	15	15	3	3	18	19	15	16			10	10	16	17	13	15	11	13	13	19	12	12	19	22	15	15			11	11	17
Y72372998	15	19	13	15	12	12	19	20	11	11	11	11	11	16	19	23	6	6	15	15	3	3	18	18	16	16			10	10	17	18	10	15	11	11	16	17	12	12	19	19	15	15	12	13	11	11
Y72373000	15	15	14	15	9	12	15	19	11	12	11	11	11	11	23	24	6	6	16	19	3	3	18	18	16	16	16	19	10	10	17	17	10	15	11	11	13	15	11	12	19	22	15	15	11	13	11	11	14
Y72373002	15	19	14	15	9	12	19	20	12	13	11	12	11	11	23	28	6	6	15	15	3	3	18	18	13	15	13	13	10	10	17	19	10	15	11	11	17	19	11	12	19	19	15	15	11	11	11	12	14
Y72373003	15	19	13	15	9	12			11	11	7	11	11	11	24	24	6	6	15	22	3	3	18	18	15	16	13	14	10	10	17	17	10	15	11	12	13	17	11	12	19	19	15	15			11	11	14
Y72373004	15	19	15	15	12	12	16	19	11	13	10	11	11	16	22	23	6	6	15	19	3	3	18	18	15	16	16	16	10	10	17	17	10	15	11	11	13	13	11	11	19	19	15	15	11	11	11	12	17
Y72373009	15	19	14	15	12	12	19	19	11	11	10	11	11	11	23	24	6	6	15	16	3	3	18	18	15	15	13	19	10	10	16	17	10	18	11	11	15	19	11	11	19	19	15	15	11	11	11	11	17
Y72373010	15	19	15	15	12	13	19	19	11	12	11	11	11	11	23	23	6	6	15	15	3	3	19	19	16	16	16	19	10	10	12	16	10	10	11	11	19	19	11	11	19	19	15	15	11	12	11	11	14
Y72373012	15	19	13	13	12	12	19	19	12	12	10	11	11	11	23	23	6	6	15	16	3	3	18	18	16	16	16	19	10	10	18	19	10	10	11	11	15	18	11	12	19	19	15	16	10	13	11	11	17
Y72373052	15	15	14	15	12	13	19	19	11	12	11	11	11	13	24	24	6	6	12	15	3	3	18	18	16	16	16	19	10	10	12	16	10	10	11	11	16	19	11	11	19	19	15	15	11	12	11	11	14
Y72373053	19	19	14	14	9	9	13	19			6	9	11	13	20	23	6	6	15	16	3	3	18	18	16	18	16	16	10	10	16	19	11	15	11	11	15	19	11	12	19	19	15	15	12	13	11	11	13
Y72373054	15	19	14	15	13	14	16	17	11	12	7	11	11	11	19	26	6	6	15	15	3	3	18	18	13	13			10	10	17	17	10	15	11	11	13	15	11	12	19	22	15	15	12	14	11	11	14
Y72373055	15	15	14	15	9	13	19	19	12	12	7	10	11	11	23	25	6	6	13	15	3	3			16	16			10	10	12	15	15	18	11	11	19	20	11	12	19	19	15	15	11	12	11	11	14
Y72373058	19	19	15	15	9	12	17	19	11	11	10	12	11	11			6	6	15	16	3	3	18	19	13	18	14	14	10	10	9	19	10	18	11	11	15	15	11	12	19	19	15	15	14	15	11	11	18
Y72373059	19	19	14	15	12	13	19	19			10	11	11	11	19	28	6	6	15	15	3	3	18	18	15	15	13	13	10	10	15	16	10	18	11	11	15	16	11	12	19	19	15	17	10	13	11	15	14
Y72373061	15	15	13	15	9	12	19	19	11	12	10	11	11	11	22	23	6	6	15	15	3	3			13	16			10	10	17	17	10	18	11	11	8	13	12	12	19	19	15	16	11	11	11	11	14
Y72373063	15	15	14	15	12	13	16	19	12	12	7	11			22	24	6	6	15	16	3	3	18	18	15	16			10	10	15	17	10	18	11	12	13	18	11	12	19	22	15	15	11	11	11	11
Y72373065	15	19	14	15	12	12	13	16	11	13	7	11	13	16	23	24	6	6	16	19	3	3	18	18	15	15			10	10	17	17	10	15	11	11	15	15	7	11	19	19	15	15	11	13	11	11	17
Y72373066	15	19	14	15	9	13	19	19	11	11	10	11	11	11	22	26	6	6	15	15	3	3	18	18	16	16	13	19	10	10	12	16	10	15	11	11	15	17	12	12	19	19	15	15	11	11	12	18	17
Y72373076	15	19	14	15	12	12	19	19	11	11	10	11	11	11	23	25	6	6	15	16	3	4	18	18	15	16	14	16	10	10	17	19			11	11	15	19	12	12	19	22	14	14	11	13	11	12	17
Y72373077	15	15			9	13			11	12	7	10	11	11	19	26	6	6	15	16	3	3	18	19	16	16			10	10	9	12	10	15	11	11	17	18	11	12	19	19	15	15	13	13	11	11	14
Y72373081	15	15	13	14	13	13	16	16	11	17	11	12	11	11	23	24	6	6	12	15	3	3	18	19	13	16	14	14	10	10	17	17	10	10	11	11	15	19	11	12	19	22	15	15	11	11	11	11
Y72373082	19	19			12	12			11	12	7	10	11	13	24	24	6	6	15	15	3	3	19	20	15	16			10	10	10	10	10	13	11	12	15	19	12	12	19	22	15	15	11	13	11	11	17
Y72373086	15	19			9	12	19	19	12	12	7	11	11	11	22	23	6	6	16	18	3	3	16	16	16	16	14	16	10	10	12	17	10	18	11	11	19	19	10	12	19	19	15	15	11	12	11	11	17
Y72373092	15	19			12	13					7	11	11	11	24	27	6	6	15	15	3	3	18	18	15	16	14	19	10	10	15	15	10	10	11	12	15	15	12	12	19	22	15	15	10	10	11	15	18
Y72373095	15	15	14	15	12	12			11	11	7	12	11	13	19	23	6	6	12	16	3	3	18	18	15	16	16	16	10	10	17	19	10	15	11	11	17	19	11	12	19	19	15	15	11	14	11	18	14
Y72373567	15	19	13	15	9	12	17	21			11	11	11	11	22	23	6	6	15	16	3	3	18	19	15	16			10	10	17	17	10	18	11	11	16	17	12	12	19	19	15	15	11	12	11	11	14
Y72492709	15	15	13	14	12	12	16	19	12	13	7	7	11	11			6	6	15	15	3	4	18	18	13	16	14	19	10	10	16	16	10	15	11	11	19	19	11	11	19	22	15	15	12	15	11	11	14
Y72492718	19	19	12	13	6	11			11	11	10	10	11	11	25	26	6	6	16	16	3	3	18	19	16	16	16	16	10	10	15	17	10	15	11	12	13	19	12	12	19	22	15	15	12	13	11	12	17
Y72492728	15	19	13	15	9	12	16	19	17	17	11	11	13	16	25	27	6	6	15	15	3	3	18	18	16	16	13	14	10	10	16	19	10	15	11	11	15	17	11	12	19	22	15	17	11	11	11	11	14
Y72492729	19	19	13	15	12	12			11	11	7	10	11	11	19	22	6	6	15	17	3	3			16	16	16	19	10	10	16	17	10	15	11	11	17	19	12	12	19	22	15	15	11	13	11	11	16
Y72492730	15	15	15	15	9	12	19	19	11	12	11	11	11	13	24	24	6	6	15	17	3	3	18	18	15	15	14	16	10	10	17	17	10	10	11	11	15	19	11	12	19	19	15	15			11	12	14
Y72492734	19	19	14	15	12	13	19	20	11	12	11	11	11	13	22	24	6	6	16	16	3	4	18	18	13	16	16	16	10	10	17	17	15	18	11	11	19	19	11	12	19	22	15	15	11	16	11	11	17
Y72492740	15	15	14	14	12	12	19	21			11	11	11	11	20	23	6	6	15	16	3	3	18	18	13	16	13	14	10	10	15	17	10	10	11	11	17	19	11	11	19	22	15	15	12	15	11	11	14
Y72492746	15	19	14	15	9	12	16	19	12	12	11	11	11	11			6	6	15	19	3	3	18	18	15	16	16	19	10	10	12	17	15	18	11	11	15	16	12	12	19	22	15	15	11	12	11	11	17
Y72492758	15	19	14	15	9	12	16	19	11	11	10	10	11	15			6	6	15	15	3	3	18	18	16	17	13	14	10	10	16	19	15	15	11	11	15	16	11	11	19	19	15	17	11	11	11	11	14
Y72492759	19	19			12	14	20	21	12	12	10	10			14	24	6	6	15	15	3	4	18	18	16	16			10	10	10	12			11	12	17	17	12	12	19	19	17	17	10	16	11	11	17
K03089	19	19			11	13	16	19	11	11	11	12	11	11	19	24	6	6	15	15	3	3	18	18	16	16			10	10	17	17	10	15	11	12			11	11	19	19	14	14	10	10	11	11	17
W054308	15	19	14	14	12	13	16	19	11	12	11	13	11	11	24	27			12	15	3	3	19	19	15	16	14	16	10	10	17	17	15	15	11	11	15	19	11	11	19	19	14	14	11	11	11	11	17
W092937	15	19	15	15	9	14	19	19	12	12	10	10	11	11	24	24			15	15	3	3	18	18	15	16	13	16	10	10	10	15	15	15	11	11	15	15	12	12	19	19	14	14			11	11	17
[truncated: 21 more columns]
