# Supplementary material for: Evaluation of 17 microsatellite markers for parentage testing and individual identification of domestic yak (Bos grunniens)
Source: PeerJ. 2018 Nov 12;6:e5946. doi: 10.7717/peerj.5946 (PMC6237114; doi:10.7717/peerj.5946)
Supplement: Supplemental Information 6 [file peerj-06-5946-s006.xlsx]

## Sheet: Sheet1
Talbe S6 Linkage Disequilibrium test for the 17 loci in the core set.
Locus#1	Locus#2	P-Value	S.E.	Switches
BM2113	BM720	0.81224	0.029679	3710
CSSM036	BM2113	0.76862	0.03796	1366
CSSM036	BM720	0.35707	0.037577	4072
HAUT24	CSSM036	0.33689	0.040895	1737
HAUT24	BM2113	0.15468	0.028627	1552
HAUT24	BM720	0.31424	0.036085	4361
HEL6	HAUT24	0.21461	0.033208	1949
HEL6	CSSM036	0.25623	0.038619	1374
HEL6	BM2113	0.42295	0.042579	1687
HEL6	BM720	0.16296	0.028288	4786
ILSTS028	HEL6	0.0018	0.0018	1595
ILSTS028	HAUT24	0.57032	0.044101	2056
ILSTS028	CSSM036	0.96427	0.015018	1742
ILSTS028	BM2113	0.64455	0.043867	1570
ILSTS028	BM720	0.7105	0.035464	5048
INRA005	ILSTS028	0.89756	0.025094	3742
INRA005	HEL6	0.24882	0.03149	4098
INRA005	HAUT24	0.13967	0.025845	3481
INRA005	CSSM036	0.92288	0.020997	3198
INRA005	BM2113	0.55238	0.039451	3033
INRA005	BM720	0.73162	0.024919	8581
INRA023	INRA005	0.92191	0.015761	3508
INRA023	ILSTS028	0.84391	0.03059	1705
INRA023	HEL6	0.06649	0.019123	1460
INRA023	HAUT24	0.1504	0.028431	1770
INRA023	CSSM036	0.20379	0.037025	1614
INRA023	BM2113	0.9243	0.023296	1502
INRA023	BM720	0.51832	0.040326	4440
INRA037	INRA023	0.39273	0.040846	3249
INRA037	INRA005	0.41801	0.038888	5002
INRA037	ILSTS028	0.10388	0.025418	3213
INRA037	HEL6	0.21474	0.037507	2441
INRA037	HAUT24	0.84767	0.026249	3527
INRA037	CSSM036	0.03504	0.015355	2604
INRA037	BM2113	0.13527	0.026699	2720
INRA037	BM720	0.15832	0.023095	6844
INRA063	INRA037	0.89141	0.019902	4862
INRA063	INRA023	0.02543	0.011863	2960
INRA063	INRA005	0.00957	0.005443	6314
INRA063	ILSTS028	0.8706	0.027416	3494
INRA063	HEL6	0.48279	0.042189	2713
INRA063	HAUT24	0.0686	0.018093	3028
INRA063	CSSM036	0.06271	0.01922	2542
INRA063	BM2113	0.27716	0.036503	2463
INRA063	BM720	0.48141	0.032926	6777
POTCHA	INRA063	0.64206	0.036925	4012
POTCHA	INRA037	0.44615	0.03773	4361
POTCHA	INRA023	0.63787	0.041835	2418
POTCHA	INRA005	0.00013	0.00013	4780
POTCHA	ILSTS028	0.45424	0.043548	2692
POTCHA	HEL6	0.84772	0.029484	2259
POTCHA	HAUT24	0.5106	0.040373	2694
POTCHA	CSSM036	0.14258	0.029754	2134
POTCHA	BM2113	0.00874	0.004673	2089
POTCHA	BM720	0.89852	0.020024	5807
SPS115	POTCHA	0.90095	0.023832	1952
SPS115	INRA063	0.47138	0.042182	2374
SPS115	INRA037	0.0237	0.011824	2364
SPS115	INRA023	0.15969	0.034486	1148
SPS115	INRA005	0.37233	0.04138	3236
SPS115	ILSTS028	0.23508	0.038131	1347
SPS115	HEL6	0.0006	0.0006	1211
SPS115	HAUT24	0.68281	0.043297	1444
SPS115	CSSM036	0.05063	0.018121	1238
SPS115	BM2113	0.42166	0.04378	1292
SPS115	BM720	0.39063	0.042528	3598
TGLA126	SPS115	0.16447	0.032797	2894
TGLA126	POTCHA	0.18574	0.02942	4721
TGLA126	INRA063	0.11473	0.023534	5424
TGLA126	INRA037	0.13534	0.023959	5888
TGLA126	INRA023	0.05082	0.019005	3550
TGLA126	INRA005	0.1117	0.01858	6025
TGLA126	ILSTS028	0.3935	0.040222	4081
TGLA126	HEL6	0.13284	0.02335	4382
TGLA126	HAUT24	0.23722	0.035108	3634
TGLA126	CSSM036	0.47799	0.039623	3379
TGLA126	BM2113	0.03776	0.014206	3126
TGLA126	BM720	0.08175	0.016282	7983
TGLA227	TGLA126	0.67306	0.028961	8997
TGLA227	SPS115	0.90422	0.022136	3946
TGLA227	POTCHA	0.08134	0.015569	7191
TGLA227	INRA063	0.51846	0.032422	6941
TGLA227	INRA037	0.44934	0.031197	8649
TGLA227	INRA023	0.44943	0.036594	5207
TGLA227	INRA005	0.78588	0.024283	8055
TGLA227	ILSTS028	0.92772	0.01495	6307
TGLA227	HEL6	0.96253	0.011066	4939
TGLA227	HAUT24	0.49075	0.03389	5612
TGLA227	CSSM036	0.016	0.006519	5443
TGLA227	BM2113	0.01849	0.005763	4447
TGLA227	BM720	0.16685	0.021901	10574
YAK07	TGLA227	0.60582	0.03381	5938
YAK07	TGLA126	0.56253	0.04114	3858
YAK07	SPS115	0.40722	0.040831	1588
YAK07	POTCHA	0.30032	0.035906	2490
YAK07	INRA063	0.41322	0.038069	3350
YAK07	INRA037	0.35739	0.041102	2887
YAK07	INRA023	0.17184	0.034708	1814
YAK07	INRA005	0.62679	0.036906	3660
YAK07	ILSTS028	0.85127	0.031502	2424
YAK07	HEL6	0.25789	0.036003	1919
YAK07	HAUT24	0.66491	0.035951	2224
YAK07	CSSM036	0.35096	0.040237	2026
YAK07	BM2113	0.497	0.041599	1844
YAK07	BM720	0.13365	0.023093	4998
YAK08	YAK07	0.58757	0.035055	4258
YAK08	TGLA227	0.30477	0.026832	8443
YAK08	TGLA126	0.84424	0.024848	6628
YAK08	SPS115	0.96267	0.014729	3073
YAK08	POTCHA	0.95476	0.016817	4816
YAK08	INRA063	0.05748	0.016684	5394
YAK08	INRA037	0.4934	0.034256	6239
YAK08	INRA023	0.66581	0.039593	3616
YAK08	INRA005	0.89004	0.019446	5824
YAK08	ILSTS028	0.10481	0.025628	4769
YAK08	HEL6	0.0006	0.000479	3256
YAK08	HAUT24	0.65407	0.037891	3541
YAK08	CSSM036	0.4495	0.04012	3170
YAK08	BM2113	0.38427	0.039455	3075
YAK08	BM720	0.79476	0.024209	7989
YAK11	YAK08	0.88699	0.019148	6193
YAK11	YAK07	0.0983	0.017893	5416
YAK11	TGLA227	0.18995	0.024387	8804
YAK11	TGLA126	0.08517	0.019453	5942
YAK11	SPS115	0.47276	0.041715	3194
YAK11	POTCHA	0.57821	0.036393	4860
YAK11	INRA063	0.60299	0.032222	5696
YAK11	INRA037	0.93232	0.015515	5536
YAK11	INRA023	0.59558	0.040044	3749
YAK11	INRA005	0.44613	0.033767	5763
YAK11	ILSTS028	0.0885	0.02156	4182
YAK11	HEL6	0.7181	0.034193	4896
YAK11	HAUT24	0.87177	0.021551	4118
YAK11	CSSM036	0.91484	0.01784	3612
YAK11	BM2113	0.94523	0.014084	3601
YAK11	BM720	0.83146	0.023566	6953
